# Supplementary material for: Achieving Extreme Solubility and Green Solvent-Processed Organic Field-Effect Transistors: A Viable Asymmetric Functionalization of [1]Benzothieno[3,2‑b][1]benzothiophenes
Source: ACS Appl Mater Interfaces. 2025 Aug 22;17(35):49720–36. doi: 10.1021/acsami.5c12618 (PMC12412106; doi:10.1021/acsami.5c12618)
Supplement: Supplementary file 2 [file am5c12618_si_002.cif]

data_25gtu077_yz_ro_4_40_0ma_pl
_audit_contact_author_name        ''
_audit_contact_author_phone       ?
_audit_contact_author_email       ?
_audit_contact_author_address     ?
_audit_creation_method
;FinalCif V150 by Daniel Kratzert, Freiburg 2025, 
https://dkratzert.de/finalcif.html
;
_publ_contact_author_id_orcid     ?
_publ_section_references
;
Dolomanov, O.V., Bourhis, L.J., Gildea, R.J, Howard, J.A.K. & Puschmann, H.
 (2009), J. Appl. Cryst. 42, 339-341.

Sheldrick, G.M. (2015). Acta Cryst. C71, 3-8.
;
_shelx_SHELXL_version_number      '2019/3'
_chemical_name_systematic         ?
_chemical_name_common             ?
_chemical_formula_sum             'C27 H24 O S2'
_chemical_formula_moiety          'C27 H24 O S2'
_chemical_formula_weight          428.58
_chemical_melting_point           ?
_space_group_crystal_system       'orthorhombic'
_space_group_IT_number            61
_space_group_name_H-M_alt         'P b c a'
_space_group_name_Hall            '-P 2ac 2ab'
_shelx_space_group_comment
;
The symmetry employed for this shelxl refinement is uniquely defined
by the following loop, which should always be used as a source of
symmetry information in preference to the above space-group names.
They are only intended as comments.
;

loop_
_space_group_symop_operation_xyz
'x, y, z'
'-x+1/2, -y, z+1/2'
'x+1/2, -y+1/2, -z'
'-x, y+1/2, -z+1/2'
'-x, -y, -z'
'x-1/2, y, -z-1/2'
'-x-1/2, y-1/2, z'
'x, -y-1/2, z-1/2'

_cell_length_a                    7.992(2)
_cell_length_b                    11.811(3)
_cell_length_c                    47.269(13)
_cell_angle_alpha                 90
_cell_angle_beta                  90
_cell_angle_gamma                 90
_cell_volume                      4462(2)
_cell_formula_units_Z             8
_cell_measurement_temperature     298
_cell_measurement_reflns_used     1610
_cell_measurement_theta_min       2.59
_cell_measurement_theta_max       18.28
_exptl_crystal_description        plate
_exptl_crystal_colour             'clear colourless'
_exptl_crystal_recrystallization_method ?
_exptl_crystal_density_meas       ?
_exptl_crystal_density_method     ?
_exptl_crystal_density_diffrn     1.276
_exptl_crystal_F_000              1808
_exptl_crystal_size_max           0.45
_exptl_crystal_size_mid           0.35
_exptl_crystal_size_min           0.01
_exptl_absorpt_coefficient_mu     0.255
_exptl_absorpt_correction_type    multi-scan
_exptl_absorpt_correction_T_min   0.5158
_exptl_absorpt_correction_T_max   0.7452
_exptl_absorpt_process_details
;
SADABS-2016/2 (Bruker,2016/2) was used for absorption correction.
wR2(int) was 0.1385 before and 0.0695 after correction.
The Ratio of minimum to maximum transmission is 0.6922.
The \l/2 correction factor is Not present.
;
_exptl_absorpt_special_details    ?
_shelx_estimated_absorpt_T_min    0.894
_shelx_estimated_absorpt_T_max    0.997
_exptl_transmission_factor_min    ?
_exptl_transmission_factor_max    ?
_exptl_special_details            ?
_diffrn_ambient_temperature       298
_diffrn_radiation_type            MoK\a
_diffrn_radiation_wavelength      0.71073
_diffrn_radiation_monochromator   'mirror optics'
_diffrn_measurement_ambient_temperature_device_make ?
_diffrn_radiation_probe           x-ray
_diffrn_source                    'microfocus sealed X-ray tube'
_diffrn_source_type               'Incoatec I\ms'
_diffrn_source_voltage            ?
_diffrn_source_current            ?
_diffrn_detector                  'Bruker APEX2 area detector'
_diffrn_detector_type             'CCD area detector'
_diffrn_detector_area_resol_mean  7.9
_diffrn_measurement_device        'three-circle diffractometer'
_diffrn_measurement_device_type   'Bruker APEX2 microsource'
_diffrn_measurement_method        '\w and \f scans'
_diffrn_measurement_specimen_support ?
_diffrn_reflns_number             27660
_diffrn_reflns_av_unetI/netI      0.2023
_diffrn_reflns_av_R_equivalents   0.2023
_diffrn_reflns_theta_min          1.723
_diffrn_reflns_theta_max          24.990
_diffrn_reflns_theta_full         24.990
_diffrn_reflns_limit_h_min        -8
_diffrn_reflns_limit_h_max        9
_diffrn_reflns_limit_k_min        -13
_diffrn_reflns_limit_k_max        14
_diffrn_reflns_limit_l_min        -56
_diffrn_reflns_limit_l_max        56
_diffrn_standards_number          0
_diffrn_measured_fraction_theta_max 0.997
_diffrn_measured_fraction_theta_full 0.997
_diffrn_reflns_Laue_measured_fraction_max 0.997
_diffrn_reflns_Laue_measured_fraction_full 0.997
_diffrn_reflns_point_group_measured_fraction_max 0.997
_diffrn_reflns_point_group_measured_fraction_full 0.997
_reflns_number_total              3912
_reflns_number_gt                 1615
_reflns_threshold_expression      'I > 2\s(I)'
_reflns_Friedel_coverage          0.000
_reflns_Friedel_fraction_max      .
_reflns_Friedel_fraction_full     .
_reflns_special_details
;
 Reflections were merged by SHELXL according to the crystal
 class for the calculation of statistics and refinement.
 
 _reflns_Friedel_fraction is defined as the number of unique
 Friedel pairs measured divided by the number that would be
 possible theoretically, ignoring centric projections and
 systematic absences.
;
_computing_data_collection        ?
_computing_cell_refinement        ?
_computing_data_reduction         ?
_computing_structure_solution     'SHELXT 2014/5 (Sheldrick, 2014)'
_computing_structure_refinement   'SHELXL 2019/3 (Sheldrick, 2015)'
_computing_molecular_graphics     'Olex2 1.5 (Dolomanov et al., 2009)'
_computing_publication_material   'Olex2 1.5 (Dolomanov et al., 2009)'
_refine_special_details           ?
_refine_ls_structure_factor_coef  Fsqd
_refine_ls_matrix_type            full
_refine_ls_weighting_scheme       calc
_refine_ls_weighting_details      'w=1/[\s^2^(Fo^2^)+(0.0546P)^2^+7.4253P] where P=(Fo^2^+2Fc^2^)/3'
_atom_sites_solution_primary      direct
_atom_sites_solution_secondary    ?
_atom_sites_solution_hydrogens    geom
_refine_ls_hydrogen_treatment     constr
_refine_ls_number_reflns          3912
_refine_ls_number_parameters      273
_refine_ls_number_restraints      0
_refine_ls_R_factor_all           0.2292
_refine_ls_R_factor_gt            0.0921
_refine_ls_wR_factor_ref          0.2480
_refine_ls_wR_factor_gt           0.2006
_refine_ls_goodness_of_fit_ref    1.033
_refine_ls_restrained_S_all       1.033
_refine_ls_shift/su_max           0.000
_refine_ls_shift/su_mean          0.000
_refine_diff_density_max          0.271
_refine_diff_density_min          -0.348
_refine_diff_density_rms          0.072
_refine_ls_extinction_method      'SHELXL-2019/2 (Sheldrick 2019)'
_refine_ls_extinction_coef        0.0026(6)
_refine_ls_extinction_expression  'Fc^*^=kFc[1+0.001xFc^2^\l^3^/sin(2\q)]^-1/4^'

loop_
_atom_type_symbol
_atom_type_description
_atom_type_scat_dispersion_real
_atom_type_scat_dispersion_imag
_atom_type_scat_source
'C' 'C' 0.0033 0.0016 'International Tables Vol C Tables 4.2.6.8 and 6.1.1.4'
'H' 'H' 0.0000 0.0000 'International Tables Vol C Tables 4.2.6.8 and 6.1.1.4'
'O' 'O' 0.0106 0.0060 'International Tables Vol C Tables 4.2.6.8 and 6.1.1.4'
'S' 'S' 0.1246 0.1234 'International Tables Vol C Tables 4.2.6.8 and 6.1.1.4'

_geom_special_details
;
 All esds (except the esd in the dihedral angle between two l.s. planes)
 are estimated using the full covariance matrix.  The cell esds are taken
 into account individually in the estimation of esds in distances, angles
 and torsion angles; correlations between esds in cell parameters are only
 used when they are defined by crystal symmetry.  An approximate (isotropic)
 treatment of cell esds is used for estimating esds involving l.s. planes.
;
_audit_creation_date              2025-05-14
_exptl_crystal_colour_lustre      clear
_exptl_crystal_colour_primary     colourless
_olex2_refinement_description
;
1. Fixed Uiso
 At 1.2 times of:
  All C(H) groups, All C(H,H) groups
 At 1.5 times of:
  All C(H,H,H) groups
2.a Secondary CH2 refined with riding coordinates:
 C24(H24A,H24B), C25(H25A,H25B), C26(H26A,H26B), C27(H27A,H27B), C28(H28A,H28B)
2.b Aromatic/amide H refined with riding coordinates:
 C3(H3), C4(H4), C7(H7), C12(H12), C13(H13), C14(H14), C15(H15), C17(H17),
 C18(H18), C20(H20), C21(H21)
2.c Idealised Me refined as rotating group:
 C29(H29A,H29B,H29C)
;

loop_
_atom_site_label
_atom_site_type_symbol
_atom_site_fract_x
_atom_site_fract_y
_atom_site_fract_z
_atom_site_U_iso_or_equiv
_atom_site_adp_type
_atom_site_occupancy
_atom_site_site_symmetry_order
_atom_site_calc_flag
_atom_site_refinement_flags_posn
_atom_site_refinement_flags_adp
_atom_site_refinement_flags_occupancy
_atom_site_disorder_assembly
_atom_site_disorder_group
S1   S 0.9761(2)  0.21836(14) 0.28640(4)  0.0532(6)  Uani 1 1 d    . . . . .
S2   S 0.7716(2)  0.50955(13) 0.25001(4)  0.0520(6)  Uani 1 1 d    . . . . .
O1   O 0.9083(7)  0.5133(4)   0.13840(10) 0.0792(18) Uani 1 1 d    . . . . .
C1   C 0.9042(8)  0.4118(6)   0.14407(14) 0.0529(19) Uani 1 1 d    . . . . .
C2   C 0.8965(9)  0.3763(6)   0.17411(14) 0.0501(18) Uani 1 1 d    . . . . .
C3   C 0.9632(8)  0.2719(5)   0.18339(15) 0.0530(19) Uani 1 1 d    . . . . .
H3   H 1.004894   0.221664    0.169982    0.064      Uiso 1 1 calc R U . . .
C4   C 0.9691(7)  0.2414(5)   0.21178(14) 0.0429(17) Uani 1 1 d    . . . . .
H4   H 1.011114   0.171495    0.217380    0.052      Uiso 1 1 calc R U . . .
C5   C 0.9093(8)  0.3201(5)   0.23179(14) 0.0441(18) Uani 1 1 d    . . . . .
C6   C 0.8383(8)  0.4236(5)   0.22209(13) 0.0423(17) Uani 1 1 d    . . . . .
C7   C 0.8319(8)  0.4498(5)   0.19375(15) 0.0497(19) Uani 1 1 d    . . . . .
H7   H 0.783667   0.517491    0.187884    0.060      Uiso 1 1 calc R U . . .
C8   C 0.9084(8)  0.3163(5)   0.26193(13) 0.0427(17) Uani 1 1 d    . . . . .
C9   C 0.8408(8)  0.4115(5)   0.27452(14) 0.0420(17) Uani 1 1 d    . . . . .
C10  C 0.8492(8)  0.4117(5)   0.30470(14) 0.0423(17) Uani 1 1 d    . . . . .
C11  C 0.9193(8)  0.3081(5)   0.31405(14) 0.0481(18) Uani 1 1 d    . . . . .
C12  C 0.9369(9)  0.2860(6)   0.34237(15) 0.060(2)   Uani 1 1 d    . . . . .
H12  H 0.978799   0.216548    0.348388    0.072      Uiso 1 1 calc R U . . .
C13  C 0.8925(10) 0.3668(7)   0.36172(16) 0.071(2)   Uani 1 1 d    . . . . .
H13  H 0.905320   0.352557    0.380951    0.085      Uiso 1 1 calc R U . . .
C14  C 0.8283(10) 0.4701(7)   0.35277(16) 0.069(2)   Uani 1 1 d    . . . . .
H14  H 0.801521   0.525007    0.366122    0.083      Uiso 1 1 calc R U . . .
C15  C 0.8037(9)  0.4925(6)   0.32456(16) 0.057(2)   Uani 1 1 d    . . . . .
H15  H 0.757139   0.560988    0.318851    0.068      Uiso 1 1 calc R U . . .
C16  C 0.9132(9)  0.3291(6)   0.12062(15) 0.058(2)   Uani 1 1 d    . . . . .
C17  C 0.9934(9)  0.3566(7)   0.09578(16) 0.069(2)   Uani 1 1 d    . . . . .
H17  H 1.044844   0.426907    0.094142    0.083      Uiso 1 1 calc R U . . .
C18  C 0.9996(10) 0.2822(7)   0.07319(16) 0.077(2)   Uani 1 1 d    . . . . .
H18  H 1.054907   0.303188    0.056691    0.092      Uiso 1 1 calc R U . . .
C19  C 0.9243(10) 0.1772(7)   0.07492(16) 0.070(2)   Uani 1 1 d    . . . . .
C20  C 0.8418(9)  0.1500(7)   0.09961(16) 0.070(2)   Uani 1 1 d    . . . . .
H20  H 0.788363   0.080334    0.101071    0.084      Uiso 1 1 calc R U . . .
C21  C 0.8367(9)  0.2233(7)   0.12202(15) 0.063(2)   Uani 1 1 d    . . . . .
H21  H 0.781119   0.202023    0.138478    0.076      Uiso 1 1 calc R U . . .
C24  C 0.9331(11) 0.0948(7)   0.05057(15) 0.086(3)   Uani 1 1 d    . . . . .
H24A H 0.827991   0.097771    0.040334    0.103      Uiso 1 1 calc R U . . .
H24B H 1.020505   0.119475    0.037739    0.103      Uiso 1 1 calc R U . . .
C25  C 0.9668(12) -0.0263(7)  0.05878(16) 0.094(3)   Uani 1 1 d    . . . . .
H25A H 1.068511   -0.028175   0.069964    0.112      Uiso 1 1 calc R U . . .
H25B H 0.876139   -0.051701   0.070864    0.112      Uiso 1 1 calc R U . . .
C26  C 0.9849(12) -0.1086(7)  0.03519(17) 0.098(3)   Uani 1 1 d    . . . . .
H26A H 1.076851   -0.084542   0.023220    0.117      Uiso 1 1 calc R U . . .
H26B H 0.883789   -0.106884   0.023847    0.117      Uiso 1 1 calc R U . . .
C27  C 1.0165(14) -0.2294(7)  0.0446(2)   0.115(4)   Uani 1 1 d    . . . . .
H27A H 1.111329   -0.229103   0.057434    0.138      Uiso 1 1 calc R U . . .
H27B H 0.919937   -0.254647   0.055338    0.138      Uiso 1 1 calc R U . . .
C28  C 1.0490(15) -0.3122(8)  0.0226(2)   0.137(4)   Uani 1 1 d    . . . . .
H28A H 1.147985   -0.289538   0.012194    0.164      Uiso 1 1 calc R U . . .
H28B H 0.955580   -0.312970   0.009559    0.164      Uiso 1 1 calc R U . . .
C29  C 1.0754(16) -0.4324(9)  0.0343(3)   0.177(5)   Uani 1 1 d    . . . . .
H29A H 1.116070   -0.480681   0.019517    0.266      Uiso 1 1 calc R U . . .
H29B H 0.971067   -0.461305   0.041321    0.266      Uiso 1 1 calc R U . . .
H29C H 1.155578   -0.430121   0.049446    0.266      Uiso 1 1 calc R U . . .

loop_
_atom_site_aniso_label
_atom_site_aniso_U_11
_atom_site_aniso_U_22
_atom_site_aniso_U_33
_atom_site_aniso_U_23
_atom_site_aniso_U_13
_atom_site_aniso_U_12
S1  0.0673(14) 0.0387(11) 0.0538(11) 0.0021(9)   -0.0018(10) -0.0034(9)
S2  0.0632(13) 0.0373(10) 0.0554(11) -0.0029(10) 0.0005(10)  0.0118(9)
O1  0.125(5)   0.050(4)   0.064(4)   0.012(3)    -0.006(3)   0.015(3)
C1  0.049(5)   0.056(5)   0.054(5)   0.007(4)    -0.002(4)   0.005(4)
C2  0.059(5)   0.043(4)   0.048(4)   0.000(4)    0.001(4)    -0.009(4)
C3  0.070(5)   0.034(4)   0.056(5)   -0.002(4)   0.008(4)    0.006(4)
C4  0.035(4)   0.040(4)   0.055(4)   -0.011(4)   0.003(3)    -0.017(3)
C5  0.045(5)   0.032(4)   0.055(5)   0.002(4)    0.004(4)    0.003(3)
C6  0.046(5)   0.038(4)   0.043(4)   -0.014(3)   0.003(3)    -0.008(3)
C7  0.053(5)   0.034(4)   0.063(5)   -0.003(4)   -0.002(4)   -0.004(3)
C8  0.053(5)   0.027(4)   0.048(4)   0.002(3)    0.004(3)    -0.007(3)
C9  0.045(5)   0.030(4)   0.051(4)   0.001(3)    -0.001(3)   -0.008(3)
C10 0.040(4)   0.039(4)   0.048(4)   0.000(4)    0.001(3)    -0.007(3)
C11 0.045(5)   0.043(4)   0.056(5)   0.000(4)    -0.007(4)   -0.002(4)
C12 0.067(6)   0.056(5)   0.057(5)   0.003(4)    -0.006(4)   -0.001(4)
C13 0.086(7)   0.079(6)   0.048(5)   0.001(5)    -0.004(4)   0.004(5)
C14 0.082(6)   0.064(6)   0.060(6)   -0.003(5)   0.001(4)    -0.002(5)
C15 0.066(5)   0.048(5)   0.056(5)   -0.003(4)   0.008(4)    0.013(4)
C16 0.066(6)   0.057(5)   0.050(5)   -0.001(4)   0.001(4)    0.006(4)
C17 0.081(7)   0.074(6)   0.054(5)   0.014(5)    0.003(4)    -0.015(5)
C18 0.098(7)   0.078(6)   0.055(5)   0.002(5)    0.017(5)    -0.005(5)
C19 0.083(6)   0.071(6)   0.054(5)   -0.008(5)   0.000(5)    0.004(5)
C20 0.077(6)   0.080(6)   0.053(5)   0.005(5)    0.005(4)    -0.020(5)
C21 0.062(6)   0.082(6)   0.047(5)   -0.005(5)   0.003(4)    -0.012(5)
C24 0.117(8)   0.089(7)   0.052(5)   -0.008(5)   0.001(5)    -0.002(6)
C25 0.127(8)   0.091(7)   0.062(6)   -0.008(5)   0.017(5)    -0.008(6)
C26 0.139(9)   0.081(7)   0.073(6)   -0.028(5)   0.024(6)    -0.013(6)
C27 0.163(11)  0.073(7)   0.109(8)   -0.010(6)   0.035(7)    -0.027(7)
C28 0.146(11)  0.090(8)   0.174(11)  -0.022(8)   0.014(8)    0.017(8)
C29 0.179(14)  0.100(9)   0.253(16)  0.026(10)   0.016(11)   0.017(9)

loop_
_geom_bond_atom_site_label_1
_geom_bond_atom_site_label_2
_geom_bond_distance
_geom_bond_site_symmetry_2
_geom_bond_publ_flag
S1  C8   1.723(6)  . ?
S1  C11  1.743(7)  . ?
S2  C6   1.748(6)  . ?
S2  C9   1.729(6)  . ?
O1  C1   1.229(7)  . ?
C1  C2   1.482(8)  . ?
C1  C16  1.479(9)  . ?
C2  C3   1.413(8)  . ?
C2  C7   1.372(8)  . ?
C3  H3   0.9300    . ?
C3  C4   1.390(8)  . ?
C4  H4   0.9300    . ?
C4  C5   1.409(8)  . ?
C5  C6   1.424(8)  . ?
C5  C8   1.425(8)  . ?
C6  C7   1.376(8)  . ?
C7  H7   0.9300    . ?
C8  C9   1.383(8)  . ?
C9  C10  1.428(8)  . ?
C10 C11  1.416(8)  . ?
C10 C15  1.387(8)  . ?
C11 C12  1.371(8)  . ?
C12 H12  0.9300    . ?
C12 C13  1.370(9)  . ?
C13 H13  0.9300    . ?
C13 C14  1.389(9)  . ?
C14 H14  0.9300    . ?
C14 C15  1.374(9)  . ?
C15 H15  0.9300    . ?
C16 C17  1.377(9)  . ?
C16 C21  1.394(9)  . ?
C17 H17  0.9300    . ?
C17 C18  1.383(10) . ?
C18 H18  0.9300    . ?
C18 C19  1.382(10) . ?
C19 C20  1.378(9)  . ?
C19 C24  1.508(9)  . ?
C20 H20  0.9300    . ?
C20 C21  1.368(9)  . ?
C21 H21  0.9300    . ?
C24 H24A 0.9700    . ?
C24 H24B 0.9700    . ?
C24 C25  1.506(10) . ?
C25 H25A 0.9700    . ?
C25 H25B 0.9700    . ?
C25 C26  1.486(9)  . ?
C26 H26A 0.9700    . ?
C26 H26B 0.9700    . ?
C26 C27  1.517(11) . ?
C27 H27A 0.9700    . ?
C27 H27B 0.9700    . ?
C27 C28  1.450(11) . ?
C28 H28A 0.9700    . ?
C28 H28B 0.9700    . ?
C28 C29  1.538(12) . ?
C29 H29A 0.9600    . ?
C29 H29B 0.9600    . ?
C29 H29C 0.9600    . ?

loop_
_geom_angle_atom_site_label_1
_geom_angle_atom_site_label_2
_geom_angle_atom_site_label_3
_geom_angle
_geom_angle_site_symmetry_1
_geom_angle_site_symmetry_3
_geom_angle_publ_flag
C8   S1  C11  90.8(3)   . . ?
C9   S2  C6   91.1(3)   . . ?
O1   C1  C2   119.1(6)  . . ?
O1   C1  C16  118.7(6)  . . ?
C16  C1  C2   122.2(7)  . . ?
C3   C2  C1   121.9(6)  . . ?
C7   C2  C1   119.0(6)  . . ?
C7   C2  C3   118.9(6)  . . ?
C2   C3  H3   118.7     . . ?
C4   C3  C2   122.6(6)  . . ?
C4   C3  H3   118.7     . . ?
C3   C4  H4   121.1     . . ?
C3   C4  C5   117.7(6)  . . ?
C5   C4  H4   121.1     . . ?
C4   C5  C6   119.0(6)  . . ?
C4   C5  C8   130.7(6)  . . ?
C8   C5  C6   110.3(6)  . . ?
C5   C6  S2   112.2(5)  . . ?
C7   C6  S2   126.4(5)  . . ?
C7   C6  C5   121.4(6)  . . ?
C2   C7  C6   120.2(6)  . . ?
C2   C7  H7   119.9     . . ?
C6   C7  H7   119.9     . . ?
C5   C8  S1   133.7(5)  . . ?
C9   C8  S1   112.3(5)  . . ?
C9   C8  C5   114.0(6)  . . ?
C8   C9  S2   112.4(5)  . . ?
C8   C9  C10  114.4(6)  . . ?
C10  C9  S2   133.1(5)  . . ?
C11  C10 C9   109.2(6)  . . ?
C15  C10 C9   131.6(6)  . . ?
C15  C10 C11  119.1(6)  . . ?
C10  C11 S1   113.2(5)  . . ?
C12  C11 S1   126.1(6)  . . ?
C12  C11 C10  120.7(6)  . . ?
C11  C12 H12  120.3     . . ?
C13  C12 C11  119.5(7)  . . ?
C13  C12 H12  120.3     . . ?
C12  C13 H13  119.8     . . ?
C12  C13 C14  120.3(7)  . . ?
C14  C13 H13  119.8     . . ?
C13  C14 H14  119.4     . . ?
C15  C14 C13  121.2(7)  . . ?
C15  C14 H14  119.4     . . ?
C10  C15 H15  120.4     . . ?
C14  C15 C10  119.1(7)  . . ?
C14  C15 H15  120.4     . . ?
C17  C16 C1   120.4(7)  . . ?
C17  C16 C21  117.1(7)  . . ?
C21  C16 C1   122.4(7)  . . ?
C16  C17 H17  119.1     . . ?
C16  C17 C18  121.7(7)  . . ?
C18  C17 H17  119.1     . . ?
C17  C18 H18  119.7     . . ?
C19  C18 C17  120.6(7)  . . ?
C19  C18 H18  119.7     . . ?
C18  C19 C24  120.9(8)  . . ?
C20  C19 C18  117.9(7)  . . ?
C20  C19 C24  121.2(8)  . . ?
C19  C20 H20  119.2     . . ?
C21  C20 C19  121.5(7)  . . ?
C21  C20 H20  119.2     . . ?
C16  C21 H21  119.4     . . ?
C20  C21 C16  121.1(7)  . . ?
C20  C21 H21  119.4     . . ?
C19  C24 H24A 108.5     . . ?
C19  C24 H24B 108.5     . . ?
H24A C24 H24B 107.5     . . ?
C25  C24 C19  115.1(7)  . . ?
C25  C24 H24A 108.5     . . ?
C25  C24 H24B 108.5     . . ?
C24  C25 H25A 108.2     . . ?
C24  C25 H25B 108.2     . . ?
H25A C25 H25B 107.3     . . ?
C26  C25 C24  116.4(7)  . . ?
C26  C25 H25A 108.2     . . ?
C26  C25 H25B 108.2     . . ?
C25  C26 H26A 108.7     . . ?
C25  C26 H26B 108.7     . . ?
C25  C26 C27  114.3(7)  . . ?
H26A C26 H26B 107.6     . . ?
C27  C26 H26A 108.7     . . ?
C27  C26 H26B 108.7     . . ?
C26  C27 H27A 108.1     . . ?
C26  C27 H27B 108.1     . . ?
H27A C27 H27B 107.3     . . ?
C28  C27 C26  117.0(9)  . . ?
C28  C27 H27A 108.1     . . ?
C28  C27 H27B 108.1     . . ?
C27  C28 H28A 109.0     . . ?
C27  C28 H28B 109.0     . . ?
C27  C28 C29  112.9(10) . . ?
H28A C28 H28B 107.8     . . ?
C29  C28 H28A 109.0     . . ?
C29  C28 H28B 109.0     . . ?
C28  C29 H29A 109.5     . . ?
C28  C29 H29B 109.5     . . ?
C28  C29 H29C 109.5     . . ?
H29A C29 H29B 109.5     . . ?
H29A C29 H29C 109.5     . . ?
H29B C29 H29C 109.5     . . ?

loop_
_geom_torsion_atom_site_label_1
_geom_torsion_atom_site_label_2
_geom_torsion_atom_site_label_3
_geom_torsion_atom_site_label_4
_geom_torsion
_geom_torsion_site_symmetry_1
_geom_torsion_site_symmetry_2
_geom_torsion_site_symmetry_3
_geom_torsion_site_symmetry_4
_geom_torsion_publ_flag
S1  C8  C9  S2  -179.6(3)  . . . . ?
S1  C8  C9  C10 3.2(7)     . . . . ?
S1  C11 C12 C13 177.4(6)   . . . . ?
S2  C6  C7  C2  176.8(5)   . . . . ?
S2  C9  C10 C11 -179.5(5)  . . . . ?
S2  C9  C10 C15 -0.1(11)   . . . . ?
O1  C1  C2  C3  -151.5(7)  . . . . ?
O1  C1  C2  C7  24.5(10)   . . . . ?
O1  C1  C16 C17 27.5(11)   . . . . ?
O1  C1  C16 C21 -149.8(7)  . . . . ?
C1  C2  C3  C4  174.7(6)   . . . . ?
C1  C2  C7  C6  -173.6(6)  . . . . ?
C1  C16 C17 C18 -178.0(7)  . . . . ?
C1  C16 C21 C20 177.6(7)   . . . . ?
C2  C1  C16 C17 -150.3(7)  . . . . ?
C2  C1  C16 C21 32.4(10)   . . . . ?
C2  C3  C4  C5  -1.6(9)    . . . . ?
C3  C2  C7  C6  2.5(10)    . . . . ?
C3  C4  C5  C6  3.2(9)     . . . . ?
C3  C4  C5  C8  -175.6(6)  . . . . ?
C4  C5  C6  S2  180.0(5)   . . . . ?
C4  C5  C6  C7  -2.1(9)    . . . . ?
C4  C5  C8  S1  -0.3(11)   . . . . ?
C4  C5  C8  C9  178.9(6)   . . . . ?
C5  C6  C7  C2  -0.8(9)    . . . . ?
C5  C8  C9  S2  1.0(7)     . . . . ?
C5  C8  C9  C10 -176.2(5)  . . . . ?
C6  S2  C9  C8  -1.3(5)    . . . . ?
C6  S2  C9  C10 175.2(6)   . . . . ?
C6  C5  C8  S1  -179.3(5)  . . . . ?
C6  C5  C8  C9  0.0(8)     . . . . ?
C7  C2  C3  C4  -1.3(10)   . . . . ?
C8  S1  C11 C10 0.1(5)     . . . . ?
C8  S1  C11 C12 -180.0(6)  . . . . ?
C8  C5  C6  S2  -0.9(7)    . . . . ?
C8  C5  C6  C7  177.0(6)   . . . . ?
C8  C9  C10 C11 -3.1(8)    . . . . ?
C8  C9  C10 C15 176.3(7)   . . . . ?
C9  S2  C6  C5  1.3(5)     . . . . ?
C9  S2  C6  C7  -176.5(6)  . . . . ?
C9  C10 C11 S1  1.6(7)     . . . . ?
C9  C10 C11 C12 -178.3(6)  . . . . ?
C9  C10 C15 C14 -179.1(7)  . . . . ?
C10 C11 C12 C13 -2.6(10)   . . . . ?
C11 S1  C8  C5  177.4(7)   . . . . ?
C11 S1  C8  C9  -1.9(5)    . . . . ?
C11 C10 C15 C14 0.2(10)    . . . . ?
C11 C12 C13 C14 0.7(12)    . . . . ?
C12 C13 C14 C15 1.8(12)    . . . . ?
C13 C14 C15 C10 -2.2(11)   . . . . ?
C15 C10 C11 S1  -177.9(5)  . . . . ?
C15 C10 C11 C12 2.2(10)    . . . . ?
C16 C1  C2  C3  26.3(10)   . . . . ?
C16 C1  C2  C7  -157.8(6)  . . . . ?
C16 C17 C18 C19 0.1(12)    . . . . ?
C17 C16 C21 C20 0.1(11)    . . . . ?
C17 C18 C19 C20 0.8(12)    . . . . ?
C17 C18 C19 C24 -178.9(7)  . . . . ?
C18 C19 C20 C21 -1.3(12)   . . . . ?
C18 C19 C24 C25 137.4(9)   . . . . ?
C19 C20 C21 C16 0.8(12)    . . . . ?
C19 C24 C25 C26 -177.0(8)  . . . . ?
C20 C19 C24 C25 -42.2(11)  . . . . ?
C21 C16 C17 C18 -0.6(11)   . . . . ?
C24 C19 C20 C21 178.4(7)   . . . . ?
C24 C25 C26 C27 -179.3(8)  . . . . ?
C25 C26 C27 C28 -175.1(9)  . . . . ?
C26 C27 C28 C29 -178.7(10) . . . . ?

_olex2_submission_special_instructions 'No special instructions were received'
_vrf_RINTA01_25gtu077_yz_ro_4_40_0ma_pl
;PROBLEM: The value of Rint is greater than 0.18
RESPONSE: Despite the fact that the data was collected at a high exposure time 
(100 sec/deg) using a MoX-ray source, the crystals were of poor quality and 
weakly diffracting (I/Sigma(I) = 4.9) at a high resolution (0.84 Angstrom) in 
the diffraction pattern data. So, the Rint value was comparatively high 
(Rint=0.20).
;
_vrf_PLAT020_25gtu077_yz_ro_4_40_0ma_pl
;PROBLEM: The Value of Rint is Greater Than 0.12 .........      0.202 Report
RESPONSE: Despite the fact that the data was collected at a high exposure time 
(100 sec/deg) using a MoX-ray source, the crystals were of poor quality and 
weakly diffracting (I/Sigma(I) = 4.9) at a high resolution (0.84 Angstrom) in 
the diffraction pattern data. So, the Rint value was comparatively high 
(Rint=0.20).
;
_vrf_PLAT340_25gtu077_yz_ro_4_40_0ma_pl
;PROBLEM: Low Bond Precision on  C-C Bonds ...............    0.01052 Ang.  
RESPONSE: The crystal exhibited too weakly difracted at high angle (d= 0.84 
Angstrom).
;
_vrf_PLAT026_25gtu077_yz_ro_4_40_0ma_pl
;PROBLEM: Ratio Observed / Unique Reflections (too) Low ..        41% Check 
RESPONSE: The crystal exhibited too weakly difracted at high angle (d= 0.84 
Angstrom). 
;
_shelx_res_file
;
TITL 25gtu077_yz_ro_4_40_0ma_a.res in P2(1)/New:Pbca
    25gtu077_yz_ro_4_40_0ma_pl.res
    created by SHELXL-2019/3 at 09:14:54 on 14-May-2025
CELL 0.71073 7.992 11.811 47.269 90 90 90
ZERR 8 0.002 0.003 0.013 0 0 0
LATT 1
SYMM 0.5-X,-Y,0.5+Z
SYMM 0.5+X,0.5-Y,-Z
SYMM -X,0.5+Y,0.5-Z
SFAC C H O S
UNIT 216 192 8 16

L.S. 99
PLAN  1
SIZE 0.01 0.35 0.45
TEMP 24.85
CONF
BOND $H
fmap 2
acta
MORE -1
OMIT 0 0 2
OMIT 4 2 11
OMIT 4 4 1
REM <olex2.extras>
REM <HklSrc "%.\\25gtu077_yz_ro_4_40_0ma.hkl">
REM </olex2.extras>

WGHT    0.054600    7.425300
EXTI    0.002551
FVAR       0.23233
S1    4    0.976070    0.218357    0.286398    11.00000    0.06726    0.03866 =
         0.05380    0.00209   -0.00177   -0.00336
S2    4    0.771572    0.509546    0.250008    11.00000    0.06323    0.03731 =
         0.05536   -0.00287    0.00054    0.01179
O1    3    0.908317    0.513332    0.138401    11.00000    0.12458    0.04962 =
         0.06355    0.01164   -0.00597    0.01510
C1    1    0.904190    0.411785    0.144068    11.00000    0.04890    0.05620 =
         0.05353    0.00656   -0.00157    0.00462
C2    1    0.896469    0.376305    0.174106    11.00000    0.05856    0.04325 =
         0.04847   -0.00037    0.00115   -0.00894
C3    1    0.963243    0.271925    0.183390    11.00000    0.06953    0.03365 =
         0.05580   -0.00195    0.00774    0.00608
AFIX  43
H3    2    1.004894    0.221664    0.169982    11.00000   -1.20000
AFIX   0
C4    1    0.969112    0.241426    0.211782    11.00000    0.03459    0.03951 =
         0.05465   -0.01060    0.00340   -0.01743
AFIX  43
H4    2    1.011114    0.171495    0.217380    11.00000   -1.20000
AFIX   0
C5    1    0.909263    0.320060    0.231788    11.00000    0.04483    0.03239 =
         0.05520    0.00225    0.00433    0.00301
C6    1    0.838263    0.423636    0.222093    11.00000    0.04587    0.03826 =
         0.04276   -0.01357    0.00278   -0.00762
C7    1    0.831902    0.449782    0.193745    11.00000    0.05260    0.03360 =
         0.06291   -0.00347   -0.00150   -0.00440
AFIX  43
H7    2    0.783667    0.517491    0.187884    11.00000   -1.20000
AFIX   0
C8    1    0.908428    0.316311    0.261927    11.00000    0.05272    0.02738 =
         0.04786    0.00182    0.00400   -0.00704
C9    1    0.840759    0.411524    0.274524    11.00000    0.04493    0.03011 =
         0.05098    0.00097   -0.00095   -0.00760
C10   1    0.849173    0.411702    0.304702    11.00000    0.03971    0.03864 =
         0.04843    0.00018    0.00060   -0.00726
C11   1    0.919264    0.308108    0.314052    11.00000    0.04500    0.04338 =
         0.05591    0.00034   -0.00671   -0.00195
C12   1    0.936940    0.285958    0.342370    11.00000    0.06679    0.05566 =
         0.05743    0.00285   -0.00570   -0.00121
AFIX  43
H12   2    0.978799    0.216548    0.348388    11.00000   -1.20000
AFIX   0
C13   1    0.892480    0.366836    0.361724    11.00000    0.08578    0.07921 =
         0.04824    0.00126   -0.00365    0.00362
AFIX  43
H13   2    0.905320    0.352557    0.380951    11.00000   -1.20000
AFIX   0
C14   1    0.828309    0.470073    0.352774    11.00000    0.08225    0.06426 =
         0.05989   -0.00339    0.00097   -0.00240
AFIX  43
H14   2    0.801521    0.525007    0.366122    11.00000   -1.20000
AFIX   0
C15   1    0.803678    0.492531    0.324560    11.00000    0.06624    0.04778 =
         0.05596   -0.00282    0.00832    0.01293
AFIX  43
H15   2    0.757139    0.560988    0.318851    11.00000   -1.20000
AFIX   0
C16   1    0.913233    0.329126    0.120623    11.00000    0.06556    0.05685 =
         0.05021   -0.00086    0.00075    0.00598
C17   1    0.993448    0.356568    0.095779    11.00000    0.08055    0.07369 =
         0.05387    0.01434    0.00303   -0.01550
AFIX  43
H17   2    1.044844    0.426907    0.094142    11.00000   -1.20000
AFIX   0
C18   1    0.999589    0.282247    0.073190    11.00000    0.09811    0.07817 =
         0.05450    0.00195    0.01680   -0.00484
AFIX  43
H18   2    1.054907    0.303188    0.056691    11.00000   -1.20000
AFIX   0
C19   1    0.924282    0.177178    0.074916    11.00000    0.08348    0.07116 =
         0.05407   -0.00819    0.00034    0.00419
C20   1    0.841787    0.150041    0.099610    11.00000    0.07703    0.08007 =
         0.05344    0.00451    0.00465   -0.01951
AFIX  43
H20   2    0.788363    0.080334    0.101071    11.00000   -1.20000
AFIX   0
C21   1    0.836662    0.223264    0.122024    11.00000    0.06181    0.08156 =
         0.04659   -0.00460    0.00261   -0.01206
AFIX  43
H21   2    0.781119    0.202023    0.138478    11.00000   -1.20000
AFIX   0
C24   1    0.933082    0.094834    0.050574    11.00000    0.11723    0.08868 =
         0.05220   -0.00831    0.00148   -0.00211
AFIX  23
H24A  2    0.827991    0.097771    0.040334    11.00000   -1.20000
H24B  2    1.020505    0.119475    0.037739    11.00000   -1.20000
AFIX   0
C25   1    0.966775   -0.026282    0.058783    11.00000    0.12749    0.09098 =
         0.06217   -0.00840    0.01727   -0.00776
AFIX  23
H25A  2    1.068511   -0.028175    0.069964    11.00000   -1.20000
H25B  2    0.876139   -0.051701    0.070864    11.00000   -1.20000
AFIX   0
C26   1    0.984889   -0.108555    0.035193    11.00000    0.13890    0.08104 =
         0.07282   -0.02775    0.02420   -0.01287
AFIX  23
H26A  2    1.076851   -0.084542    0.023220    11.00000   -1.20000
H26B  2    0.883789   -0.106884    0.023847    11.00000   -1.20000
AFIX   0
C27   1    1.016511   -0.229430    0.044624    11.00000    0.16299    0.07272 =
         0.10944   -0.00981    0.03454   -0.02720
AFIX  23
H27A  2    1.111329   -0.229103    0.057434    11.00000   -1.20000
H27B  2    0.919937   -0.254647    0.055338    11.00000   -1.20000
AFIX   0
C28   1    1.049045   -0.312165    0.022649    11.00000    0.14634    0.08972 =
         0.17403   -0.02204    0.01375    0.01700
AFIX  23
H28A  2    1.147985   -0.289538    0.012194    11.00000   -1.20000
H28B  2    0.955580   -0.312970    0.009559    11.00000   -1.20000
AFIX   0
C29   1    1.075417   -0.432357    0.034330    11.00000    0.17885    0.09966 =
         0.25329    0.02559    0.01609    0.01686
AFIX 137
H29A  2    1.116070   -0.480681    0.019517    11.00000   -1.50000
H29B  2    0.971067   -0.461305    0.041321    11.00000   -1.50000
H29C  2    1.155578   -0.430121    0.049446    11.00000   -1.50000
AFIX   0
HKLF 4 1 0 0 1 1 0 0 0 1 0


REM  25gtu077_yz_ro_4_40_0ma_a.res in P2(1)/New:Pbca
REM wR2 = 0.2480, GooF = S = 1.033, Restrained GooF = 1.033 for all data
REM R1 = 0.0921 for 1615 Fo > 4sig(Fo) and 0.2292 for all 3912 data
REM 273 parameters refined using 0 restraints

END

WGHT      0.0405      8.7147

REM Highest difference peak  0.271,  deepest hole -0.348,  1-sigma level  0.072
Q1    1   0.7935  0.5006  0.2735  11.00000  0.05    0.27
;
_shelx_res_checksum               38835
_shelx_hkl_file
;
   0   0   1    1.70    1.00
   0   0  -1   -0.80    0.80
   0   0  -1    0.20    1.60
   0   0   1   -0.80    1.40
   0   0  -2 5460.45 1102.19
   0   0   2 5004.70 1102.29
   0   0   2 5195.58 1102.49
   0   0   3    8.00    3.60
   0   0   3   -0.60    3.90
   0   0  -3    2.60    2.20
   0   0  -4   10.90    3.50
   0   0   4    4.30    5.70
   0   0   4    4.90    5.10
   0   0   5    7.00    5.70
   0   0  -5    0.00    3.40
   0   0   6    2.70    8.60
   0   0  -6    7.80    5.30
   0   0   7   17.40   11.80
   0   0   8    8.80   13.10
   0   0   9   -3.80   16.30
   1   0   0    0.50    0.70
  -1   0   0   -1.90    1.00
  -1   0   0   -1.60    1.30
   1   0   0   -2.00    1.00
  -1   0   0   -1.50    0.80
   1   0   0    0.30    1.10
  -1   0   0   -0.90    1.00
   1   0   0    1.00    1.20
   1   0  -1   -1.60    1.70
   1   0  -1   -3.20    2.20
   1   0   1    1.60    2.20
  -1   0   1    4.10    2.60
  -1   0  -1    1.90    1.70
  -1   0   1   -1.60    0.80
  -1   0   1   -0.80    1.80
   1   0  -1   -1.70    0.90
  -1   0  -1    4.20    2.10
   1   0   1   -3.20    1.40
  -1   0   2 9286.87 2040.30
   1   0   2 9933.61 2040.20
   1   0  -2 9999.00 2039.90
   1   0   2 9408.36 2040.20
  -1   0   2 9812.42 2039.90
  -1   0  -2 9509.15 2040.20
   1   0  -3    2.70    1.40
  -1   0   3    1.70    4.30
   1   0   3   -3.90    2.90
  -1   0   3    0.10    2.30
  -1   0  -3   -4.80    2.60
  -1   0  -4  767.12  157.78
   1   0   4  714.23  157.98
   1   0  -4  766.22  157.38
  -1   0   4  790.82  158.18
  -1   0   4  692.43  157.58
   1   0   5    3.70    5.40
  -1   0  -5    2.90    4.90
   1   0  -5    2.90    3.00
  -1   0   5    8.30    8.00
  -1   0   5    7.70    6.20
  -1   0  -6   47.60   12.20
  -1   0   6   40.70   13.60
   1   0  -6   48.60   10.90
   1   0   6   27.30   13.50
   1   0   7   -5.60   10.50
  -1   0   7    4.60   10.50
  -1   0   8   25.10   15.50
   1   0   8   50.89   18.60
  -1   0   9    6.80   17.20
   1   0   9    1.00   17.20
  -2   0   0  262.27   55.59
  -2   0   0  258.77   55.79
   2   0   0  299.97   55.79
  -2   0   0  251.97   55.69
   2   0   0  241.78   55.59
   2   0   0  269.47   55.79
  -2   0   0  262.57   55.59
   2   0  -1   -0.70    2.40
  -2   0   1   -1.20    2.50
  -2   0  -1    5.90    2.20
  -2   0   1    5.80    2.60
   2   0   1   -2.60    2.00
   2   0   1   -7.20    3.10
  -2   0   1   -3.50    2.30
   2   0  -1   -2.30    2.10
  -2   0  -1    3.90    3.00
  -2   0  -1   -3.10    3.10
  -2   0  -1    0.30    2.30
   2   0   1   -0.70    2.30
   2   0  -2 7072.49 1512.45
  -2   0  -2 7319.87 1512.45
  -2   0   2 7373.06 1512.55
   2   0  -2 6693.33 1512.05
   2   0   2 7192.08 1512.35
  -2   0   2 7367.66 1512.05
  -2   0  -3    4.30    4.10
   2   0  -3   -2.50    1.80
  -2   0   3   10.30    5.00
   2   0   3    9.90    3.80
  -2   0   3   -0.60    1.60
  -2   0   4  148.69   25.30
  -2   0   4   97.29   23.90
  -2   0  -4  110.69   24.60
   2   0  -4  108.09   23.60
  -2   0  -5    2.30    5.50
  -2   0   5   -0.30    6.80
   2   0   5    6.80    6.60
   2   0  -5    1.30    3.10
  -2   0   5    5.70    7.60
  -2   0   6   -5.40    7.50
  -2   0  -6   10.10    9.00
   2   0   6    9.90    7.70
  -2   0   7   13.60   10.10
   2   0   7   -2.10    9.20
   2   0   8    0.80   13.80
  -2   0   8   23.80   15.00
   2   0   9   22.20   20.90
  -2   0   9    9.00   23.70
   3   0   0   -1.20    2.30
  -3   0   0    3.80    2.80
  -3   0   0   -0.80    3.20
  -3   0   0    9.10    4.00
   3   0   0    0.50    3.50
  -3   0   1   -2.30    3.50
   3   0   1    2.40    2.90
   3   0   1    0.00    2.60
  -3   0  -1    6.00    3.40
  -3   0   1   -6.30    3.00
   3   0  -1   -2.60    3.10
  -3   0  -1    5.30    2.40
  -3   0  -1    3.10    3.80
   3   0  -1   -0.40    2.80
  -3   0  -2  271.17   61.99
   3   0   2  290.57   61.69
  -3   0   2  292.07   61.49
   3   0  -2  300.17   61.49
  -3   0   2  299.87   62.29
   3   0  -2  317.97   61.99
   3   0   2  259.47   61.59
   3   0   3   10.20    4.00
   3   0  -3   -0.90    2.70
  -3   0   3   10.00    6.60
  -3   0  -3    5.70    4.70
  -3   0   3    2.40    2.70
   3   0  -3    6.00    5.40
   3   0   4  423.56   97.79
  -3   0   4  479.75   98.39
  -3   0   4  468.85   97.09
   3   0  -4  428.06   97.29
  -3   0  -4  531.65   98.29
  -3   0  -5    0.10    6.60
  -3   0   5    2.20    5.90
  -3   0   5    5.90    8.40
   3   0  -5    3.50    4.80
   3   0   5    4.30    5.80
  -3   0  -6  164.18   43.80
   3   0   6  206.98   43.60
  -3   0   6  205.38   43.70
   3   0   7    2.40   12.10
  -3   0   7   12.70   10.50
  -3   0  -7   -1.90   15.00
  -3   0   8   21.20   19.00
   3   0   8   -6.70   16.50
   3   0   9    7.90   17.40
  -3   0   9   -9.90   22.60
  -4   0   0 1618.44  342.97
   4   0   0 1627.44  343.07
  -4   0   0 1541.55  343.27
   4   0   0 1707.03  343.37
   4   0  -1    4.90    4.30
  -4   0  -1   -0.60    2.60
  -4   0   1   -2.40    4.20
   4   0   1   -4.60    3.40
   4   0  -1   -7.70    3.10
  -4   0  -1   -8.90    4.50
   4   0   1   -5.00    3.30
   4   0   2    3.60    3.90
   4   0   2    0.30    5.00
  -4   0   2    8.30    4.40
  -4   0   2   -1.10    5.50
   4   0  -2    7.70    3.70
  -4   0  -2   -7.00    4.70
   4   0  -2   -2.40    3.90
  -4   0   3    7.00    4.40
  -4   0  -3    3.70    5.50
   4   0  -3   -1.40    5.20
   4   0  -3    2.70    3.60
   4   0   3    3.00    4.20
  -4   0   3   -5.00    5.90
   4   0  -4  858.61  175.08
   4   0   4  806.62  174.78
  -4   0  -4  801.12  174.88
   4   0  -4  832.22  174.38
  -4   0   4  815.52  175.18
  -4   0   4  822.52  173.98
   4   0  -5   -4.80    6.30
  -4   0  -5    6.00    6.90
   4   0   5    7.00    6.20
  -4   0   5    6.80    8.40
   4   0   6  115.79   27.50
  -4   0   6  189.18   30.10
  -4   0  -6   68.79   28.00
  -4   0  -7    1.20   15.50
   4   0   7    4.00   13.70
  -4   0   7    6.50   10.50
  -4   0   8   -7.00   16.20
   4   0   8  -25.30   13.30
   4   0   9   21.30   23.70
  -4   0   9  -24.00   24.70
  -5   0   0   -2.20    5.10
   5   0   0   -2.70    4.00
   5   0   0    9.10    4.70
  -5   0   0    3.20    3.70
  -5   0  -1   -0.20    5.90
   5   0  -1    4.00    3.90
   5   0   1    5.60    4.90
   5   0  -1   -2.50    4.30
   5   0   1    2.60    4.30
  -5   0  -1    2.60    3.40
  -5   0   1    7.80    5.60
   5   0   2   -8.30    4.30
   5   0  -2   -5.20    4.30
  -5   0  -2    2.60    6.20
  -5   0   2   -9.20    6.30
  -5   0   2    0.10    5.60
   5   0  -2    2.40    4.70
   5   0   3    4.00    4.80
  -5   0  -3   -0.50    6.60
   5   0  -3    0.00    5.90
   5   0  -3   -4.40    4.80
  -5   0   3    7.80    6.70
  -5   0   3   -6.40    8.20
   5   0  -4   28.80   10.10
  -5   0  -4   48.00   11.10
  -5   0   4   30.50   12.40
  -5   0   4   36.00   12.10
   5   0   4   17.50    9.50
   5   0  -4   31.50   10.30
  -5   0  -5    5.50    8.20
  -5   0   5   10.20    9.50
   5   0   5   -6.30    7.60
  -5   0   6   36.10   14.20
  -5   0  -6   55.19   17.70
   5   0   6   29.10   13.40
  -5   0   7    9.50   12.90
   5   0   7   -1.70   13.20
   5   0   8  133.09   33.30
  -5   0   8  104.89   31.50
   6   0   0   37.10   12.00
  -6   0   0   28.10   12.40
  -6   0   0   59.19   11.80
   6   0   0   52.59   12.10
  -6   0   1    5.30    6.20
  -6   0  -1   -3.60    5.50
   6   0  -1   -4.40    5.40
  -6   0   1   -0.20    6.20
   6   0  -1    0.50    4.50
  -6   0  -1   -1.80    3.90
   6   0   1    0.60    5.20
  -6   0  -2  240.18   54.19
   6   0  -2  226.78   53.29
  -6   0  -2  271.97   53.09
   6   0  -2  263.27   53.79
  -6   0   2  235.68   53.49
   6   0   2  235.48   53.49
  -6   0   3    0.80    6.40
   6   0  -3   -0.20    5.70
  -6   0   3  -12.60    8.00
   6   0   3    2.70    6.00
   6   0  -3   -9.10    6.40
  -6   0  -3   -5.90    6.60
   6   0   4    8.70    7.60
  -6   0   4   20.60   11.00
  -6   0  -4   17.80    9.60
   6   0  -4   13.50    8.20
  -6   0  -5    1.50    9.10
   6   0  -5  -12.90    7.70
  -6   0   5    3.30   10.70
   6   0   5   12.10    9.50
  -6   0   6  133.69   40.40
   6   0   6  194.58   40.00
  -6   0  -6  176.68   42.90
  -6   0  -7  -11.10   19.70
   6   0   7   27.60   16.30
  -6   0   7   -0.40   18.30
   6   0   8   18.90   22.10
  -6   0   8   65.19   30.90
  -7   0   0    0.20    5.00
   7   0   0   -3.30    5.60
  -7   0   0   -4.10    7.40
   7   0  -1   -9.30    5.20
  -7   0  -1   -1.90    4.90
  -7   0   1    0.00    7.20
   7   0   1    0.30    6.40
  -7   0   1    4.50    7.30
   7   0  -1   -0.20    5.60
  -7   0  -1    4.80    8.10
  -7   0   2    0.10    8.50
   7   0  -2    3.20    6.40
   7   0  -2   -6.20    6.80
   7   0   2    6.40    6.60
  -7   0  -2   -2.60    7.40
  -7   0  -2   -5.40    5.60
  -7   0  -3   -3.30    8.00
   7   0  -3    5.80    7.80
   7   0   3   -2.10    8.30
   7   0  -3   -0.90    6.90
  -7   0   3    2.30    8.30
  -7   0   3   -8.60    9.30
   7   0  -4    6.10    8.50
   7   0   4    7.00    8.90
  -7   0   4    2.20   10.70
  -7   0  -4  -13.60    8.30
  -7   0  -5    2.70   11.40
   7   0   5   -1.20   10.70
  -7   0   5    0.50   12.20
   7   0  -5   -2.70    8.70
   7   0   6    2.20   14.20
  -7   0   6   10.90   15.50
   7   0   7  -16.10   16.00
   7   0   8   -3.10   18.90
  -8   0   0   22.70   12.30
  -8   0   0   35.60   11.20
   8   0   0   48.90   12.30
  -8   0   1   23.00    9.80
  -8   0  -1   -4.30    5.90
   8   0   1   -4.10    7.10
   8   0  -1   12.10    6.50
  -8   0   1   -3.70    7.70
  -8   0  -1  -15.50    8.20
   8   0   2   52.39   15.90
  -8   0  -2   55.49   15.50
  -8   0   2   59.19   19.10
   8   0  -2   54.19   15.20
  -8   0   2   85.89   17.00
  -8   0  -2   43.20   17.70
   8   0  -3    4.70    7.60
  -8   0   3   -7.60   11.50
  -8   0   3   -1.80   12.40
   8   0  -3   10.20   11.40
  -8   0  -3   -1.20   10.80
   8   0   3   -8.90    8.90
   8   0  -4  123.69   33.20
  -8   0  -4  161.98   36.20
  -8   0   4  141.39   36.40
   8   0   4  116.49   31.50
  -8   0   5    9.70   16.10
  -8   0  -5    7.20   13.10
   8   0  -5    3.70   11.50
   8   0   5    1.10   12.50
   8   0   6    5.00   15.10
  -8   0   6    8.20   16.80
   8   0   7   21.10   19.70
  -8   0   7   12.80   20.60
   9   0   0  -15.80    6.50
  -9   0   0   -0.40    8.50
  -9   0   0  -15.10   12.10
  -9   0  -1   -2.40    7.80
   9   0  -1   21.10    9.20
  -9   0  -1    7.30   12.20
  -9   0   1   -9.40   12.30
  -9   0   1    5.20   11.00
   9   0   1  -11.30    8.90
  -9   0   2  150.68   40.10
  -9   0  -2  125.29   39.10
   9   0   2  167.48   37.30
  -9   0  -2  149.79   36.70
   9   0  -2  160.28   36.50
  -9   0   2  195.88   40.30
  -9   0  -3    9.00   12.70
  -9   0   3   33.70   19.90
   9   0   3    2.30   11.40
   9   0  -3    9.10    9.90
   9   0  -4  -10.30   12.70
  -9   0   4   20.00   25.00
   9   0   4   22.60   13.60
  -9   0  -4   -0.20   14.60
   9   0  -5   21.60   13.60
   9   0   5   -0.40   14.90
  -9   0   5   15.60   17.40
   9   0  -6  -20.90   13.70
  -9   0   6   -0.50   20.50
   9   0   6   -4.40   20.30
   9   0   7  -17.00   24.40
 -10   0   0  412.96   81.69
  10   0   0  320.37   75.39
 -10   0   0  331.77   75.09
 -10   0   1  -16.30   13.70
  10   0  -1   12.50    9.40
  10   0   1   19.10   11.60
 -10   0  -1  -10.80   14.90
 -10   0   1   -4.10   12.40
  10   0   2   -9.00   12.60
 -10   0   2   13.80   16.30
  10   0  -2   14.90   11.10
 -10   0   3   10.60   17.00
  10   0   3   -7.40   13.70
 -10   0   3   18.70   23.00
  10   0  -3   -3.40   10.60
 -10   0   4   24.70   21.80
  10   0  -4    1.50   12.00
  10   0   4   32.10   18.70
  10   0   5  -23.20   17.50
  10   0  -5   -2.60   17.10
  10   0  -6   -8.50   17.20
  10   0   6   16.30   26.70
 -10   0   6   -3.20   24.30
  11   0   0  -17.70   11.40
  11   0   1   -9.20   14.00
  11   0  -1    5.80   14.50
 -11   0  -2   39.90   21.60
  11   0  -2   23.20   12.30
  11   0   2   -1.90   17.90
  11   0  -3   -6.00   13.60
 -11   0   3   -8.10   28.50
 -11   0   3    7.20   27.70
 -11   0   4   47.40   29.80
  11   0  -4   25.70   16.50
 -11   0  -4    2.00   21.10
  11   0   4   16.60   23.10
  11   0  -5    0.00   16.90
 -11   0   5  -37.50   28.40
  11   0   5   25.10   25.30
  12   0   0   55.39   25.30
  12   0   1  -13.60   21.70
  12   0  -1   -9.20   12.50
  12   0   2   90.29   27.80
  12   0  -2   59.39   22.50
  12   0   3    0.80   26.90
 -12   0   4   54.29   33.50
  12   0  -4   -5.50   15.70
  13   0   0    9.50   21.10
  13   0   1    2.00   25.80
  13   0  -2   -6.80   22.40
  13   0   2  -18.80   27.80
  14   0   0   16.10   29.10
   0  -1  -1   -1.60    1.60
   0   1   1    2.30    1.50
   0   1   1    0.60    1.00
   0  -1   1    0.10    1.40
   0  -1   1    1.10    1.10
   0   1  -1   -0.90    0.90
   0   1  -1   -2.70    1.60
   0  -1  -1    0.10    0.90
   0   1  -2   -0.80    2.30
   0  -1   2   -1.60    2.80
   0   1   2   10.80    3.80
   0  -1  -2   15.60    2.60
   0   1   2    5.90    2.80
   0  -1   2   13.80    3.70
   0  -1   3    5.40    3.30
   0   1  -3   -0.40    2.10
   0  -1  -3    3.60    2.00
   0   1   3    5.90    3.30
   0  -1   3   -5.30    3.90
   0   1   3   -5.10    3.10
   0  -1   4    3.80    5.00
   0   1   4    5.30    5.30
   0   1  -4    0.00    2.70
   0  -1   4    1.10    5.20
   0  -1  -4   -2.40    2.60
   0  -1   5    1.90    5.30
   0  -1  -5   -1.50    3.40
   0   1   5   -3.60    5.20
   0   1  -5   -1.40    3.50
   0   1   6   10.10    9.30
   0  -1   6    1.40    8.30
   0   1  -6   -1.30    4.60
   0  -1  -6    0.50    5.00
   0  -1   7   17.90   11.50
   0   1   7   -9.60    8.50
   0   1   8   -1.30   11.30
   0  -1   8   31.40   16.50
   0  -1   9  -14.50   18.80
   0   1   9   31.10   22.40
  -1   1   0   -0.10    1.20
  -1   1   0    0.90    1.20
   1  -1   0   -0.50    1.00
  -1   1   0    0.50    0.90
  -1  -1   0    1.30    1.20
  -1   1   0    1.80    1.20
   1   1   0   -1.10    1.10
   1   1   0    0.60    0.90
   1  -1   0   -0.80    0.90
  -1  -1   0   -0.90    1.10
   1  -1   0   -0.20    0.70
  -1   1   1   40.10    7.90
   1   1  -1   25.00    7.40
   1   1  -1   47.70    8.10
   1   1  -1   40.10    8.10
   1  -1   1   41.30    8.00
   1  -1   1   37.20    7.90
   1  -1   1   33.50    7.60
  -1  -1  -1   35.60    7.90
  -1  -1  -1   32.00    7.60
  -1   1   1   38.20    7.40
  -1   1   1   46.50    8.10
   1  -1  -1   30.20    8.00
  -1   1  -1   27.20    7.80
  -1   1  -1   30.70    7.50
   1  -1  -1   36.50    7.50
   1   1   1   34.70    7.90
  -1  -1   1   27.80    7.40
  -1  -1   1   47.80    8.40
  -1   1  -1   32.30    7.90
   1  -1  -1   36.60    8.00
  -1  -1   1   42.90    7.90
   1   1   1   38.60    7.80
   1  -1   2 3940.11  824.12
  -1   1   2 4011.20  823.82
  -1  -1  -2 3754.22  824.02
   1  -1   2 3795.92  824.02
  -1   1   2 3951.60  824.22
   1   1  -2 4054.79  823.72
  -1  -1   2 3920.01  824.22
   1  -1  -2 4102.39  823.82
   1   1   2 3842.42  824.12
  -1  -1   2 3867.61  823.82
   1   1   2 3894.71  824.02
  -1   1  -2 3643.04  824.02
  -1   1   3   31.60    7.20
   1  -1   3   37.70    8.70
   1   1  -3   27.60    6.80
  -1  -1  -3   43.70    8.00
  -1   1   3   37.80    8.60
   1  -1   3   41.30    8.60
   1  -1  -3   31.20    6.90
  -1  -1   3   25.90    7.10
  -1   1  -3   35.20    7.80
   1   1   3   21.90    7.80
  -1  -1   3   35.00    8.60
  -1   1   4  183.58   49.40
   1  -1   4  270.07   49.99
   1   1  -4  237.18   48.90
  -1  -1  -4  208.18   49.40
  -1   1   4  283.17   50.39
  -1  -1   4  218.78   49.30
  -1   1  -4  202.88   49.50
   1  -1  -4  226.18   49.00
  -1  -1   4  298.17   50.19
   1   1   4  256.87   49.80
   1   1  -5   27.20    5.30
  -1  -1  -5    9.50    7.00
  -1   1   5   17.20    8.20
   1  -1   5   27.30    8.30
   1  -1  -5   19.50    5.30
  -1   1  -5   20.50    7.10
  -1  -1   5   11.50    7.70
  -1  -1   5    6.70    9.80
   1   1   5   12.70    7.50
   1  -1   6   13.20    9.60
  -1   1   6   10.00    7.80
  -1  -1  -6   14.90    7.50
  -1  -1   6   22.10    8.80
   1   1   6    7.10    8.60
   1  -1  -6    7.40    5.10
  -1   1  -6    9.60    7.50
  -1   1   7    5.10    9.30
   1  -1   7   -7.50    9.10
   1   1   7   -0.40    8.60
  -1  -1   7   12.20    9.80
   1  -1   8   32.40   15.30
  -1   1   8   44.30   20.20
  -1  -1   8   55.59   17.30
   1   1   8   16.60   14.70
   1  -1   9   28.20   25.90
  -1   1   9   -4.80   15.20
  -1  -1   9    4.90   24.60
   1   1   9    4.60   19.70
   2  -1   0 3660.33  803.22
  -2   1   0 3810.82  803.12
  -2   1   0 3735.33  803.12
   2   1   0 3750.82  803.22
  -2  -1   0 3946.01  803.22
  -2   1   0 3838.12  803.22
   2   1   0 3790.32  803.22
  -2  -1   0 3944.31  803.22
   2  -1   0 3684.53  803.12
   2  -1   0 3866.51  803.22
   2  -1   0 3788.62  803.12
  -2  -1   0 3841.92  803.12
  -2  -1   0 3813.72  803.02
  -2   1   1   65.69   14.60
  -2  -1  -1   67.89   14.60
   2  -1   1   79.09   15.40
  -2   1   1   71.79   14.70
   2  -1   1   65.09   14.60
   2   1  -1   57.29   14.80
   2  -1   1   74.09   15.30
  -2   1   1   87.79   15.50
   2  -1   1   57.89   14.50
   2   1  -1   74.19   14.70
  -2  -1  -1   71.09   15.20
   2   1   1   60.39   14.50
   2   1   1   67.09   15.30
  -2  -1   1   64.89   14.70
   2  -1  -1   69.09   14.80
  -2   1  -1   72.59   14.60
  -2  -1   1   57.19   14.60
   2  -1  -1   61.69   14.60
  -2   1  -1   61.59   14.50
  -2  -1   1   68.99   15.00
   2   1   1   73.59   14.50
  -2   1  -1   73.69   15.20
  -2   1  -1   57.69   15.00
  -2  -1  -2   70.89   15.30
  -2   1   2   62.29   15.40
   2   1  -2   62.79   15.30
   2   1  -2   48.40   14.50
  -2  -1   2   72.09   15.60
   2  -1  -2   65.49   14.50
  -2   1  -2   55.89   15.10
   2   1   2  122.09   15.30
   2  -1  -2   76.99   15.30
  -2   1   3    4.40    5.40
  -2  -1  -3   11.30    4.50
  -2   1   3    6.70    2.70
   2   1  -3    9.10    2.70
   2  -1   3    1.80    3.70
  -2  -1   3   17.50    6.20
  -2  -1   3    9.10    2.50
  -2   1  -3   16.30    4.70
   2   1   3    2.70    4.70
   2  -1  -3   10.60    3.00
   2  -1   4  469.45   98.29
  -2   1   4  442.76   98.59
  -2   1   4  470.85   97.69
   2   1  -4  455.95   97.49
  -2  -1  -4  491.65   98.29
  -2   1  -4  509.75   98.29
   2   1   4  434.36   98.09
  -2  -1   4  457.75   97.59
  -2  -1   4  464.05   98.49
   2  -1  -4  444.26   97.59
   2  -1   5   37.20    8.60
   2   1  -5   13.60    5.00
  -2   1   5    3.50    8.20
  -2  -1  -5   27.60    7.80
  -2   1   5   10.80    8.90
   2  -1  -5   17.90    5.30
  -2   1  -5    5.20    6.70
  -2  -1   5   33.20    9.10
   2   1   5   36.20    8.70
  -2  -1  -6    4.00    8.30
  -2   1   6   -3.60    7.30
   2  -1   6    1.40    7.10
   2   1   6   14.50    8.00
  -2   1  -6   18.90    8.80
  -2  -1   6   12.20    9.00
   2  -1   7  -16.10   10.30
  -2   1   7   13.30   10.50
  -2  -1   7    4.80   12.80
   2   1   7   -2.80   10.50
   2  -1   8  -13.10   12.00
  -2   1   8  -12.30   11.70
  -2  -1   8    6.60   15.20
   2   1   8    4.30   12.60
   2  -1   9    9.40   17.00
  -2   1   9  -35.20   21.30
  -2  -1   9    2.60   18.20
   2   1   9   -4.30   17.50
  -3  -1   0   -1.20    3.00
   3   1   0    1.80    3.40
   3  -1   0   -5.20    2.50
  -3   1   0    4.10    2.60
  -3   1   0   -3.10    3.70
  -3  -1   0   -3.00    2.60
   3  -1   0   -5.00    3.10
  -3  -1   0  -10.80    3.40
  -3   1   0   -1.10    2.70
   3   1   0   -3.50    2.50
  -3   1   1    4.90    3.60
  -3  -1  -1    3.70    3.70
   3   1  -1   -6.80    2.60
  -3  -1  -1    0.40    2.30
   3  -1   1    0.60    3.70
   3  -1   1   11.40    3.30
  -3   1   1   -5.50    3.20
   3  -1   1   -2.70    2.60
   3   1  -1    4.40    3.40
   3  -1  -1    9.10    3.20
   3  -1  -1    8.20    3.50
   3   1   1    2.80    3.20
  -3  -1   1   -4.00    3.10
  -3   1  -1   -9.20    3.30
  -3   1  -1    0.60    2.40
  -3   1  -1    3.80    2.90
  -3  -1   1    6.20    3.50
   3   1   1    7.00    2.60
  -3   1   2   -9.70    4.20
   3  -1   2    3.10    2.90
   3   1  -2   -3.60    2.60
  -3  -1  -2   11.10    4.80
   3   1  -2    2.70    4.00
  -3   1   2    5.10    2.90
  -3  -1   2    3.60    2.90
   3  -1  -2    1.30    2.80
   3   1   2    4.70    3.30
  -3  -1   2    2.20    3.20
   3   1   2   -0.60    3.70
  -3   1  -2    3.00    4.30
   3  -1  -2   -7.40    3.20
  -3  -1   2    1.00    5.70
   3  -1   3   82.89   21.40
   3   1  -3   86.89   22.20
   3   1  -3  116.69   21.20
  -3   1   3   94.79   21.10
  -3  -1  -3   89.29   22.00
  -3   1   3   81.49   22.40
  -3  -1   3  106.79   21.00
   3   1   3   93.09   21.50
   3  -1  -3  111.69   22.20
  -3   1  -3  116.69   22.60
  -3  -1   3   73.69   22.30
   3  -1  -3   91.69   21.20
  -3   1   4  541.25  111.09
   3   1  -4  502.25  110.09
   3  -1   4  512.85  110.79
  -3  -1  -4  512.15  110.79
  -3   1   4  520.25  109.99
   3  -1  -4  521.65  110.19
  -3   1  -4  601.44  110.89
   3   1   4  496.65  110.89
  -3  -1   4  500.95  109.89
  -3  -1   4  560.04  111.19
  -3   1   5   31.50    9.50
  -3   1   5   32.10   11.10
  -3  -1  -5   44.70   10.70
   3  -1   5   15.80    9.70
   3   1   5   43.10   10.20
  -3   1  -5   17.60    9.90
  -3  -1   5   33.20   12.00
   3  -1  -5   38.70    8.70
  -3   1   6  171.98   38.20
   3  -1   6  192.58   37.00
  -3  -1  -6  166.98   38.90
  -3   1  -6  158.38   37.10
  -3  -1   6  130.29   36.90
   3   1   6  151.98   36.60
  -3   1   7   -3.40    8.60
  -3  -1  -7    5.80   15.60
   3  -1   7   -0.10   10.00
   3   1   7   -3.10    9.80
  -3  -1   7   23.80   15.40
  -3   1  -7    8.80   15.40
  -3   1   8   18.60   13.20
   3  -1   8   -1.00   12.90
   3   1   8    1.00   13.60
  -3  -1   8   -0.60   13.80
  -3   1   9    4.30   18.90
   3  -1   9  -12.80   18.60
  -3  -1   9  -13.70   17.60
   3   1   9  -12.90   23.70
   4  -1   0  116.39   25.20
   4  -1   0  155.68   26.00
  -4   1   0  136.19   26.10
   4   1   0  111.89   25.80
  -4  -1   0  119.49   26.00
  -4  -1   0   99.39   25.10
   4   1   0  102.49   25.40
  -4   1   0  117.39   25.30
  -4  -1  -1   59.19   13.30
   4   1  -1   59.79   12.70
   4   1  -1   34.20   12.20
   4  -1   1   52.89   12.30
  -4   1   1   41.50   12.60
   4  -1   1   70.69   13.50
  -4  -1  -1   56.59   11.80
   4  -1   1   46.30   12.20
   4   1   1   55.79   12.00
  -4   1  -1   63.39   12.20
   4  -1  -1   39.70   12.30
  -4  -1   1   42.90   12.60
   4  -1  -1   47.80   12.60
  -4   1  -1   61.99   13.70
   4   1   1   65.19   12.60
  -4   1   2   56.29   15.10
   4  -1   2   92.29   15.40
   4   1  -2   67.19   15.00
   4   1  -2   59.49   15.50
  -4   1   2   62.49   16.00
  -4  -1  -2   48.70   15.40
  -4   1  -2   52.79   15.90
   4  -1  -2   51.39   14.80
   4   1   2   64.59   15.00
   4   1   2   77.69   15.10
  -4  -1   2   74.59   15.20
  -4  -1   2   54.39   16.40
   4  -1  -2   75.89   15.40
   4   1  -3   12.10    6.00
   4   1  -3   10.10    5.10
  -4   1   3   13.20    7.70
  -4  -1  -3   18.30    6.90
   4  -1   3   14.30    5.20
   4   1   3   10.20    5.20
  -4  -1   3   17.20    7.50
  -4   1  -3   10.40    6.50
  -4  -1   3   10.80    4.80
  -4  -1   3   13.60    5.30
   4  -1  -3    2.10    4.80
   4  -1  -3   13.70    6.00
   4  -1   4  108.19   18.10
   4   1  -4   54.69   18.30
   4   1  -4   53.79   17.20
  -4  -1   4  128.79   21.90
  -4  -1   4   93.09   18.10
   4   1   4  103.19   18.50
  -4  -1   4   78.19   17.00
   4  -1  -4   50.99   17.30
  -4   1   5  -14.70    8.90
   4  -1   5   -1.30    7.30
  -4  -1  -5   -7.60    7.20
  -4  -1   5    0.90    7.90
   4   1   5   10.70    7.80
   4  -1  -5   -2.00    7.20
  -4   1  -5    4.40    6.70
   4  -1   6  229.98   55.29
  -4   1   6  238.28   55.59
  -4  -1  -6  359.76   59.29
   4   1   6  271.37   55.59
  -4  -1   6  217.48   55.49
   4  -1   7    7.50    9.80
  -4   1   7    6.00   10.50
   4   1   7   16.90   11.30
  -4  -1   7    2.20   11.80
   4  -1   8  -18.60   14.90
  -4   1   8   16.40   13.00
   4   1   8  -21.70   13.60
  -4  -1   8   -1.40   12.60
   4  -1   9   -7.20   24.70
  -4   1   9   34.40   30.00
  -4  -1   9   30.10   23.50
   4   1   9   -0.30   18.90
   5  -1   0   -3.00    3.70
   5  -1   0   -8.20    4.50
  -5   1   0    0.40    3.90
   5   1   0    1.90    3.70
  -5  -1   0   -3.50    5.00
  -5   1   0   -1.00    5.30
  -5  -1   0   -4.10    3.80
  -5  -1  -1   74.59   19.60
  -5   1   1   76.89   19.30
  -5  -1  -1   65.99   18.10
   5   1  -1   65.19   18.70
   5   1  -1   72.89   19.00
   5  -1   1   90.19   18.80
   5  -1   1   98.49   19.00
   5   1   1   94.19   19.20
  -5  -1   1   86.59   19.50
   5  -1  -1   83.19   19.10
  -5   1  -1   75.69   19.80
   5   1   1  103.99   18.70
   5  -1  -1   97.49   19.20
  -5   1  -1   79.99   18.50
  -5  -1  -2   13.10    7.20
   5  -1   2    9.60    6.00
   5   1  -2   22.40    6.80
  -5   1   2   11.00    8.40
   5   1  -2   23.30    6.70
  -5   1   2   21.80    6.90
   5   1   2   14.30    6.30
  -5  -1   2   18.20    6.90
  -5   1  -2    2.30    5.40
   5  -1  -2   19.70    6.30
   5   1   2   26.20    7.00
   5  -1  -2   22.20    7.00
  -5   1  -2   20.10    8.00
   5   1  -3   59.09   13.90
   5   1  -3   61.89   14.50
  -5  -1  -3   55.89   14.70
  -5   1   3   56.59   15.50
  -5   1   3   64.59   14.00
   5  -1   3   48.20   14.00
  -5  -1   3   48.50   13.70
   5  -1  -3   89.89   14.20
   5  -1  -3   45.80   13.90
  -5   1  -3   55.19   14.90
  -5  -1   3   39.80   15.00
   5   1   3   45.30   13.80
  -5   1   4    0.70    8.50
   5   1  -4    4.30    6.90
   5   1  -4    3.50    6.40
   5  -1   4    9.80    6.40
  -5  -1  -4   -3.60    6.50
  -5   1   4    1.90    7.60
  -5  -1   4    1.90    8.10
   5  -1  -4   14.70    6.70
  -5  -1   4    8.80    9.20
   5   1   4   32.70    8.10
   5  -1  -4   10.30    6.90
  -5   1  -4   15.60    7.70
   5  -1   5    2.40    6.50
  -5  -1  -5   -0.60    9.00
  -5   1   5  -14.40    9.10
  -5  -1   5   24.30   10.40
   5   1   5   -5.50    6.60
  -5   1  -5  -20.40    8.70
  -5   1   6    9.80   14.60
  -5  -1  -6    3.90   14.00
   5  -1   6   26.00   12.30
  -5  -1   6    9.60   11.90
   5   1   6   30.70   11.70
  -5   1  -6   42.10   15.20
   5  -1   7    8.40   12.50
  -5   1   7   -2.10   11.70
  -5   1  -7   -2.90   17.70
   5   1   7  -11.60   12.00
  -5  -1   7    0.70   11.90
   5  -1   8  119.39   34.90
  -5   1   8  165.28   40.70
  -5  -1   8  114.49   35.80
   5   1   8  137.49   35.80
   6  -1   0  120.79   24.00
   6   1   0   96.29   23.80
  -6   1   0  117.49   24.90
  -6   1   0  107.59   23.40
  -6  -1   0   78.89   24.20
   6  -1   0  117.49   24.60
  -6  -1   0   96.09   23.10
  -6  -1  -1    0.70    4.00
  -6  -1  -1  -10.60    6.70
   6   1  -1   -3.50    4.30
  -6   1   1    5.10    6.60
   6   1  -1    3.00    5.70
   6  -1   1    0.30    4.90
  -6   1   1   -4.60    6.30
  -6  -1   1   -2.40    6.00
   6   1   1    8.00    6.30
   6   1   1    2.30    4.50
  -6   1  -1    5.40    4.50
  -6   1  -1   10.60    6.80
   6  -1  -1   -1.00    5.10
  -6  -1   1    7.40    6.40
   6  -1  -1    6.60    5.90
   6   1  -2   20.30    9.40
  -6  -1  -2   57.99   11.30
  -6   1   2   33.50   10.40
   6  -1   2   22.00    9.10
   6   1  -2   34.10    9.80
   6  -1  -2   39.90    9.70
   6  -1  -2   24.10    9.60
  -6   1  -2   32.10    8.80
  -6  -1   2   49.30   10.70
   6   1   2   12.90    8.90
  -6   1  -2   41.60   10.80
   6  -1   3   -5.30    5.70
   6   1  -3   -5.70    6.10
  -6   1   3   -0.50    8.10
  -6   1   3   10.50    9.10
  -6  -1  -3    9.10    7.60
   6   1  -3    5.00    7.30
  -6  -1   3    3.80    7.00
   6   1   3    2.40    5.80
   6  -1  -3   -0.80    5.50
   6  -1  -3   -1.80    6.40
  -6  -1   3    1.60    9.90
  -6   1  -3    0.80    6.80
  -6   1   4   78.99   19.70
  -6   1   4   53.49   18.70
   6   1  -4   59.69   18.00
  -6  -1  -4  108.99   19.80
   6  -1   4   65.79   17.80
  -6  -1   4   51.09   18.90
   6  -1  -4   82.39   18.50
  -6   1  -4  104.09   19.90
   6   1   4   70.69   18.50
   6  -1  -4   52.19   17.50
  -6  -1  -5    2.50    9.90
   6  -1   5  -16.10    7.80
   6   1  -5   -0.70    8.20
  -6   1   5   -0.40   10.30
  -6  -1   5   -3.30   10.90
  -6   1  -5   -6.80    8.80
   6   1   5    6.90    7.80
   6  -1  -5  -13.00    7.50
   6  -1   6   71.79   20.70
  -6  -1  -6   60.39   24.80
  -6   1   6   84.29   23.70
   6   1   6   80.49   22.10
  -6  -1   6   90.99   23.40
  -6   1   7   33.60   15.70
   6  -1   7  -19.60   12.80
   6   1   7   -7.30   15.60
  -6  -1   7   -8.70   13.60
  -6   1   8   14.30   18.60
   6  -1   8   10.10   20.20
  -6  -1   8   35.10   17.90
   6   1   8  -16.10   18.10
   7  -1   0   -2.20    6.50
   7   1   0    6.00    6.20
  -7  -1   0    2.70    5.20
  -7   1   0   -4.00    7.50
  -7  -1   0   -1.80    7.30
  -7   1   0   14.90    6.20
   7  -1   0    2.20    5.50
  -7   1   1   -4.80    7.30
   7   1  -1   16.00    6.10
  -7  -1  -1    8.20    8.20
  -7  -1  -1    2.80    4.80
   7  -1   1    0.00    5.70
  -7   1   1   -8.00    7.00
  -7  -1   1    2.10    7.60
   7   1   1    5.30    7.00
  -7  -1   1   11.00    7.60
  -7   1  -1   -8.10    7.60
   7  -1  -1    3.00    6.50
  -7   1  -1    4.20    5.40
   7  -1  -1    5.20    6.60
  -7   1   2   -6.30    7.10
   7   1  -2    5.00    6.20
   7  -1   2    4.80    6.80
  -7  -1  -2    3.00    8.30
   7   1  -2    3.40    7.70
  -7  -1  -2   -0.60    5.70
   7  -1  -2   -5.80    6.70
  -7   1  -2    6.90    5.90
  -7   1  -2   -4.50    7.80
  -7  -1   2   -2.20    7.00
   7  -1  -2   -5.50    6.60
   7   1   2   -2.80    6.40
   7   1  -3    7.50    6.50
   7  -1   3   -2.40    7.60
  -7  -1  -3    8.70    9.20
  -7   1   3    0.70    8.80
  -7   1   3    3.00    9.90
   7  -1  -3    5.30    8.10
  -7   1  -3   -8.00    8.20
   7   1   3   10.70    7.10
  -7  -1   3   -6.10   10.00
   7  -1  -3    0.70    6.30
  -7  -1  -4    2.70    9.40
   7  -1   4    1.10    8.90
  -7   1   4    5.90   12.00
   7   1  -4    1.90    7.90
   7  -1  -4    1.70    8.10
   7  -1  -4   -7.60   10.60
   7   1   4    3.50    8.90
  -7  -1   4    4.20   11.20
  -7   1  -4  -10.50    9.30
  -7   1   5   11.90   12.60
   7   1  -5   23.50   10.30
  -7  -1  -5    6.00   15.10
   7  -1   5  -11.50   10.00
  -7   1  -5   -4.80   11.40
  -7  -1   5   -0.80   12.80
   7   1   5   18.20   12.30
   7  -1  -5   24.80   11.20
  -7  -1  -6   75.49   20.60
  -7   1   6   35.60   20.50
   7  -1   6   40.00   19.60
  -7  -1   6   62.79   21.60
   7   1   6   58.19   19.20
  -7   1  -6   54.99   21.80
  -7   1   7    6.60   17.20
   7  -1   7  -19.80   16.60
  -7  -1   7   -4.30   24.00
   7   1   7  -23.70   16.80
   7  -1   8   -6.50   21.80
  -7   1   8  -39.60   19.90
  -7  -1   8   12.90   23.30
   7   1   8   -4.30   22.10
  -8  -1   0   -0.10    7.10
  -8  -1   0   43.10   11.30
   8  -1   0    5.70    8.00
   8   1   0    3.40    6.80
  -8   1   0    4.80    7.00
  -8   1   0    2.00    8.70
  -8  -1  -1    1.30    5.90
  -8   1   1    5.90    8.70
   8  -1   1   -7.90    7.00
  -8   1   1    4.00    9.00
   8   1  -1   -2.20    5.90
  -8  -1  -1   -7.20    9.30
  -8  -1   1    1.40    9.10
  -8   1  -1   -2.40    6.10
  -8   1  -1   -8.70    8.00
   8  -1  -1    1.80    7.90
   8   1   1   -9.00    7.40
   8  -1  -1    3.70    6.30
  -8  -1   1    7.60    9.40
   8  -1   2  113.49   31.30
  -8  -1  -2  108.69   30.50
  -8   1   2  170.68   32.70
  -8   1   2  180.28   33.60
   8   1  -2  112.89   31.00
  -8  -1  -2  129.79   33.00
   8  -1  -2  113.89   31.10
   8   1   2  156.28   32.20
  -8   1  -2  177.68   31.90
   8  -1  -2  153.98   32.20
  -8  -1   2  141.39   34.90
  -8   1  -2  141.99   33.80
   8   1  -3    7.00    7.60
  -8  -1  -3   -2.40    9.60
  -8   1   3   -1.00   12.70
   8  -1   3    9.70    9.50
   8   1   3   -0.60    9.40
  -8  -1   3   -2.80   11.60
   8  -1  -3   -1.30    9.80
  -8   1  -3    5.00   10.90
   8  -1  -3   -7.40    6.60
   8   1  -4   60.59   15.80
  -8   1   4   82.29   23.80
  -8  -1  -4   16.70   14.10
   8  -1   4   43.90   15.70
   8   1   4   50.69   16.70
  -8   1  -4   51.19   16.90
   8  -1  -4   11.60   14.60
  -8  -1   4   32.80   19.40
   8  -1   5    8.50   12.10
   8   1  -5   -0.90   13.40
  -8   1   5    9.70   15.00
  -8  -1  -5    8.00   15.50
   8  -1  -5   15.00   11.70
  -8  -1   5  -18.70   18.00
  -8   1  -5   -5.30   11.70
   8   1   5    1.60   11.90
  -8  -1  -6   29.40   18.90
   8  -1   6  -13.50   16.00
  -8   1   6    6.80   16.80
  -8  -1   6  -15.30   22.30
   8   1   6    8.00   15.90
   8  -1   7   13.70   18.80
  -8  -1   7  -10.10   20.00
   8   1   7  -18.20   19.40
  -9   1   0   -6.00   10.60
  -9  -1   0   -0.70   11.70
   9  -1   0   -5.10    6.90
   9   1   0   -4.30    7.80
  -9   1   0  -13.10    8.60
  -9  -1   0   -8.80    8.10
  -9   1   1   18.80   10.20
   9   1  -1    2.80    7.10
   9  -1   1   -2.40    8.60
  -9   1   1   -2.40   10.50
  -9  -1  -1   10.60   11.20
  -9  -1  -1   -1.20    8.40
  -9   1  -1   15.70   13.90
  -9  -1   1    1.40    9.60
  -9  -1   1   -8.80   12.00
   9   1   1    3.10    8.90
   9  -1  -1   -3.50    6.80
  -9   1  -1    1.60    8.40
  -9  -1  -2   21.50   14.60
   9   1  -2   25.70    9.90
  -9   1   2   19.20   13.80
   9  -1   2   18.10   11.70
  -9   1   2   28.10   13.80
  -9   1  -2   19.70   12.80
  -9   1  -2   38.50   14.50
   9  -1  -2    8.80    9.90
   9   1   2   22.40   11.40
  -9  -1   2   -3.60   14.20
  -9   1   3  -16.10   20.90
   9  -1   3   12.70   11.90
   9   1  -3    9.00    9.20
  -9  -1  -3  -16.50   12.30
   9  -1  -3   23.50   10.40
   9   1   3   -7.30   10.30
  -9   1  -3    6.30   13.70
  -9  -1   3    7.00   19.10
  -9  -1  -4   16.80   13.10
   9   1  -4    6.60   15.90
   9  -1   4   41.20   16.70
   9   1   4   35.40   15.80
   9  -1  -4   32.50   15.80
  -9  -1   4   12.30   21.50
   9   1  -5  -15.50   11.70
  -9  -1  -5   -3.80   16.20
  -9   1   5    9.20   18.10
   9  -1   5  -15.60   15.40
   9  -1  -5  -12.70   11.10
  -9  -1   5  -12.40   15.80
  -9   1  -5    0.80   15.60
   9   1   5  -15.50   15.50
   9  -1   6   25.20   19.60
  -9   1   6   12.90   20.60
   9   1  -6  -23.00   15.90
  -9  -1   6    1.60   18.40
   9   1   6   16.70   20.60
  -9   1   7  -16.20   24.00
   9  -1   7  -12.00   25.10
  -9  -1   7  -13.40   23.60
   9   1   7   13.10   26.40
  10  -1   0  354.86   69.79
  10   1   0  373.26   69.39
 -10  -1   0  256.37   70.49
 -10   1   0  274.17   68.19
 -10   1   0  296.17   70.79
 -10   1   1   11.00   16.70
 -10   1   1   -7.60   13.00
  10  -1   1   11.10   12.50
  10   1  -1   -5.80    8.90
 -10  -1  -1   -0.50   15.30
  10   1   1   33.80   13.70
 -10  -1   1    5.80   12.90
 -10  -1   1   -6.90   17.50
  10  -1  -1   20.80    9.70
 -10   1  -1   -8.00   15.80
  10   1  -2   26.20   13.00
  10  -1   2  -14.40   15.20
 -10   1   2   15.10   16.40
 -10  -1  -2    9.60   16.40
 -10  -1   2    2.90   16.90
 -10   1  -2    9.70   16.50
  10   1   2   16.70   14.20
 -10  -1   2   -1.50   16.30
  10  -1  -2    1.00   11.20
 -10   1   3   -8.00   16.20
  10  -1   3  -14.40   13.10
 -10   1   3   16.00   24.10
  10   1  -3    3.70   10.40
 -10  -1  -3    7.00   12.60
  10  -1  -3  -15.40    9.20
 -10  -1   3   -5.10   21.60
 -10  -1   3  -10.60   14.50
  10   1   3    6.70   14.20
 -10   1   4   -2.20   18.60
  10   1  -4  -12.90   10.70
  10  -1   4   11.40   16.80
  10   1   4   -4.00   15.20
  10  -1  -4   -1.20   11.60
 -10   1  -4   -3.80   17.30
 -10  -1   4    9.20   21.10
 -10   1   5  -21.30   19.50
  10   1  -5   25.90   20.60
  10  -1   5  -12.00   22.00
 -10   1  -5   -4.40   18.30
  10  -1  -5   -5.40   15.50
  10   1   5   10.60   20.50
  10  -1   6   -6.10   24.50
  10   1  -6   -3.60   21.30
 -10   1   6   29.70   27.40
  10   1   6  -13.00   25.30
  10  -1  -6  -16.20   16.00
  11   1   0   53.99   16.70
  11  -1   0  -11.20   13.10
  11   1  -1   13.60   14.30
  11  -1   1   -1.70   16.30
  11  -1  -1   -9.30   13.50
  11   1   1   -7.00   16.60
 -11   1  -1   -3.70   17.60
  11   1  -2   42.60   20.40
 -11  -1  -2   46.80   20.80
 -11   1   2  105.49   29.00
  11  -1   2   99.59   27.40
  11  -1  -2   58.19   19.10
  11   1   2   88.19   24.70
 -11   1   3    4.60   26.40
  11   1  -3    3.90   15.10
 -11  -1  -3   20.10   18.50
  11  -1   3   -0.90   19.80
  11   1   3   85.69   22.20
 -11  -1   3   20.70   28.60
  11  -1  -3   34.30   16.00
  11  -1   4    8.10   23.30
 -11   1   4    6.90   36.80
  11   1  -4   -7.60   12.80
 -11   1  -4   11.40   19.30
 -11  -1   4    1.90   24.60
  11  -1  -4    4.20   20.00
  11   1   4   -2.70   20.00
  11   1  -5   33.90   20.70
 -11  -1   5    0.40   28.10
  11   1   5    3.60   24.40
  12  -1   0   -6.10   19.80
  12   1   0   20.00   15.20
  12   1  -1  -11.90   16.60
 -12   1   1   -5.40   21.70
  12  -1   1   -9.00   17.10
  12  -1  -1   -5.60   18.40
  12   1   1    1.80   20.80
 -12   1  -1  -16.80   21.70
  12  -1   2   77.99   27.70
  12   1  -2   35.90   21.10
  12   1   2   57.89   26.70
  12  -1  -2   60.39   20.40
 -12  -1  -3   13.60   18.40
  12   1  -3   -7.10   14.80
 -12  -1   3   -9.40   25.20
  12   1   3   -3.70   26.50
  12  -1  -3   35.20   23.40
  12   1  -4  -14.10   20.10
  12   1   4   23.60   32.70
  13   1   0    4.20   21.30
  13  -1   0  -10.10   22.90
  13   1  -1   -7.30   17.00
  13  -1   1    2.80   21.00
  13  -1  -1    3.60   22.00
  13   1   1  -15.00   22.90
  13   1  -2  -15.60   22.80
  13   1   2   -6.60   27.10
  13  -1  -3   -5.60   24.80
   0  -2   0    0.20    0.50
   0  -2   0   -0.30    0.20
   0   2   0   -0.30    0.30
   0   2   0   -0.10    0.20
   0   2  -1  251.67   54.79
   0   2   1  280.57   54.99
   0  -2   1  260.47   54.99
   0   2  -1  240.08   54.79
   0   2  -1  276.77   54.99
   0   2   1  249.58   54.89
   0  -2  -1  260.77   54.89
   0  -2  -1  274.87   54.99
   0  -2   1  261.17   54.89
   0  -2   1  259.17   54.99
   0   2   2 1325.27  272.47
   0  -2  -2 1324.87  272.17
   0  -2   2 1339.97  272.47
   0   2  -2 1233.58  272.17
   0   2   2 1264.17  272.27
   0  -2   2 1267.67  272.17
   0   2  -3  248.88   55.89
   0  -2   3  263.97   56.39
   0  -2  -3  287.77   55.99
   0   2   3  272.77   56.39
   0   2   3  254.87   56.09
   0  -2   3  257.97   56.09
   0  -2  -4    0.10    2.70
   0  -2   4    0.50    5.40
   0  -2   4   14.80    5.60
   0   2   4   -1.30    4.20
   0   2  -4   -2.50    2.60
   0  -2  -5    0.30    3.50
   0   2  -5   -4.30    3.20
   0  -2   5   -0.90    6.50
   0   2   5    3.70    5.60
   0  -2  -6   -1.20    5.10
   0   2   6   -3.20    6.90
   0  -2   6   -8.70    7.00
   0   2  -6   -6.80    4.70
   0   2   7   12.00    9.90
   0  -2   7    4.90    9.70
   0  -2   8    9.10   12.70
   0   2   8    1.50   16.40
   0  -2   9   11.30   17.80
   0   2   9    5.90   17.80
   1  -2   0    1.90    1.30
  -1   2   0   -0.70    1.30
   1   2   0    1.70    1.30
  -1   2   0    0.00    0.70
   1  -2   0    0.10    0.70
  -1  -2   0    1.80    1.20
  -1   2   0   -1.10    1.30
  -1  -2   0   -0.30    1.20
   1  -2   0    2.20    1.20
   1   2   0    0.30    1.00
   1  -2   1  170.08   34.40
  -1  -2  -1  158.18   34.30
  -1   2   1  168.68   34.40
   1  -2   1  164.38   34.30
   1  -2   1  163.68   34.50
  -1   2   1  169.38   34.20
   1  -2   1  152.78   34.40
  -1   2   1  145.79   34.40
  -1  -2  -1  167.08   34.40
   1   2  -1  156.48   34.40
  -1   2  -1  154.88   34.30
   1   2   1  159.28   34.40
  -1   2  -1  166.98   34.50
   1  -2  -1  167.18   34.40
  -1   2  -1  140.49   34.40
   1  -2  -1  175.18   34.20
  -1  -2   1  151.98   34.10
   1   2   1  172.08   34.40
  -1  -2   1  155.78   34.40
  -1   2  -1  163.98   34.50
  -1  -2   1  162.08   34.50
  -1  -2   1  155.78   34.20
   1  -2  -1  178.28   34.40
  -1   2   2 1039.90  210.38
  -1   2   2 1022.60  210.78
   1  -2   2  994.60  210.68
   1  -2   2 1016.90  210.68
  -1  -2  -2 1011.60  210.68
   1   2  -2  961.80  210.78
  -1   2  -2  897.01  210.58
  -1   2  -2  987.20  210.88
   1  -2  -2 1062.99  210.38
  -1   2  -2  941.21  210.68
  -1  -2   2 1025.90  210.78
   1   2   2  906.21  210.68
   1   2   2 1043.40  210.68
   1  -2   3   39.70   11.70
   1  -2   3   45.60   11.40
  -1   2   3   52.49   11.80
  -1  -2  -3   36.80   11.00
   1   2  -3   49.00   10.20
  -1   2   3   48.40   10.80
  -1  -2   3   47.00   10.50
   1  -2  -3   49.10   10.50
  -1  -2   3   43.80   11.70
   1   2   3   68.99   12.00
  -1   2  -3   40.20   11.30
  -1   2  -3   49.60   11.10
   1  -2   4  145.89   33.40
   1   2  -4  162.78   32.20
  -1   2   4  173.88   33.50
  -1  -2  -4  138.29   32.90
  -1   2   4  150.58   33.00
  -1  -2   4  175.38   33.50
  -1   2  -4  127.49   32.80
  -1  -2   4  149.09   32.70
   1   2   4  134.59   33.30
   1  -2  -4  146.89   32.40
   1   2  -5    5.30    2.60
  -1  -2  -5    2.90    4.60
   1  -2   5   -0.10    5.40
  -1   2   5   20.90    7.60
   1  -2  -5    2.50    3.20
  -1  -2   5   -4.80    8.10
  -1   2  -5    5.90    5.10
  -1  -2   5    3.70    6.40
   1   2   5    5.90    5.90
   1  -2   6   25.30    9.10
  -1  -2  -6   33.90    8.70
  -1   2   6   19.00    8.70
  -1   2  -6   18.20    8.50
   1  -2  -6   23.90    6.50
  -1  -2   6    1.30    9.00
   1   2   6    8.00    7.80
   1  -2   7    2.00    8.80
  -1   2   7   -0.30    8.30
  -1  -2   7  -12.10    8.60
   1   2   7   -4.90    8.50
   1  -2   8   26.40   16.00
  -1   2   8   55.49   16.60
  -1  -2   8    8.90   17.50
   1   2   8   24.30   14.30
   1  -2   9    2.90   18.10
  -1   2   9    1.50   21.50
   1   2   9  -17.10   15.60
  -1  -2   9  -11.00   15.00
  -2   2   0   49.50    8.70
  -2   2   0   36.70    8.90
  -2  -2   0   37.50    8.80
  -2   2   0   22.70    8.60
   2  -2   0   40.90    8.40
  -2  -2   0   47.70    8.80
   2  -2   0   32.50    8.60
   2  -2   0   27.40    8.60
  -2   2   0   48.90    8.40
   2   2   0   34.50    8.40
  -2  -2   0   29.60    8.60
   2   2   0   31.80    8.70
   2  -2   1   98.39   18.60
   2   2  -1   87.09   18.10
  -2   2   1   85.49   18.00
   2  -2   1   71.09   18.30
   2   2  -1   73.89   17.90
   2   2  -1   76.99   17.90
  -2  -2  -1   78.39   17.90
   2  -2   1   72.59   18.00
  -2  -2  -1   84.39   18.40
   2  -2   1   76.49   17.80
  -2   2   1   88.19   18.40
  -2   2   1   84.69   18.10
  -2  -2   1   83.69   18.00
   2  -2  -1   84.49   18.00
  -2   2  -1   96.39   18.50
   2  -2  -1   67.69   17.90
  -2  -2   1   79.79   18.00
   2   2   1   90.99   18.50
  -2   2  -1   94.59   18.50
  -2   2  -1   80.39   18.00
  -2   2  -1   88.59   17.80
  -2  -2   1   63.89   18.10
   2   2   1   85.19   18.00
   2   2   1  103.29   17.80
  -2  -2  -2 3757.52  754.52
  -2   2   2 3802.62  754.12
   2   2  -2 3636.84  754.52
   2   2  -2 3419.16  754.12
   2  -2   2 3567.04  754.32
  -2   2   2 3578.34  754.52
   2  -2  -2 3608.04  754.52
  -2  -2   2 3426.76  754.12
  -2   2  -2 3570.24  754.52
  -2  -2   2 3591.94  754.62
  -2  -2   2 3528.45  754.02
   2  -2  -2 3460.85  754.12
   2   2   2 3554.04  754.32
   2   2  -3  233.18   52.39
   2  -2   3  263.87   52.99
  -2   2   3  261.67   52.49
  -2   2   3  250.37   53.29
  -2  -2  -3  255.57   53.09
   2   2  -3  257.37   53.29
   2   2   3  253.67   52.99
  -2  -2   3  249.97   53.39
  -2   2  -3  278.47   53.19
  -2  -2   3  240.68   52.39
   2  -2  -3  234.48   52.49
  -2   2   4   87.19   10.80
   2  -2   4   41.50    8.90
  -2   2   4   27.50    7.60
  -2  -2  -4   36.10    8.80
   2  -2  -4   21.70    7.10
  -2   2  -4   23.00    8.10
  -2  -2  -5   46.60   13.40
  -2   2   5   63.99   14.20
  -2   2   5   51.69   14.20
   2  -2   5   32.80   13.60
  -2  -2   5   43.40   13.90
   2   2   5   37.40   13.20
  -2   2  -5   61.69   14.20
   2  -2  -5   70.59   12.30
   2  -2   6    0.90    7.90
  -2   2   6    8.40    8.00
  -2  -2  -6   -0.40    7.40
  -2  -2   6   -4.50    6.50
   2   2   6   -7.80    8.20
  -2   2  -6    7.20    9.10
  -2   2   7   12.00   10.00
   2  -2   7   -2.50   11.50
   2   2   7  -12.70    8.60
  -2  -2   7    3.30   11.40
   2  -2   8    3.00   15.00
  -2   2   8  -19.90   16.10
  -2  -2   8    1.60   12.90
   2   2   8    4.40   13.90
  -2   2   9   11.80   19.40
   2  -2   9   -3.40   21.80
   2   2   9  -20.40   20.50
  -2  -2   9  -15.50   24.20
   3  -2   0   -4.00    3.60
  -3  -2   0    4.40    2.60
   3   2   0   -2.60    3.10
   3  -2   0   -0.50    2.40
  -3   2   0   -2.10    2.60
  -3  -2   0   -5.60    3.40
  -3   2   0   -1.90    2.60
   3  -2   0   -1.30    3.00
  -3   2   0    2.40    3.60
   3   2  -1    5.20    4.40
   3  -2   1    3.10    4.50
   3  -2   1   12.40    3.90
   3   2  -1    9.60    4.50
   3  -2   1   13.30    4.40
   3   2  -1    9.60    4.20
  -3  -2  -1   14.80    3.40
  -3   2   1   19.90    4.60
  -3  -2  -1    7.60    4.50
  -3   2  -1    8.40    3.90
  -3  -2   1   10.70    4.50
  -3   2  -1   12.30    3.80
   3   2   1   13.60    3.60
   3  -2  -1    7.90    3.90
  -3   2  -1    9.90    5.00
  -3  -2   1   15.70    4.60
   3   2   1    8.20    4.30
   3  -2  -1   18.60    4.50
  -3  -2  -2   38.90    8.60
  -3   2   2   43.60    9.10
   3   2  -2   29.10    8.20
   3  -2   2   42.80    8.00
  -3   2   2   25.30    7.30
   3   2  -2   24.40    7.40
  -3  -2   2   28.50    9.40
  -3  -2   2   35.30    7.70
   3   2   2   36.70    8.20
  -3   2  -2   16.70    8.20
   3  -2  -2   33.90    7.50
   3  -2  -2   25.60    8.00
   3   2   2   26.60    7.90
  -3  -2   2   27.50    7.40
  -3   2   3   27.80    7.20
   3   2  -3   28.40    7.00
   3  -2   3   23.20    7.90
   3   2  -3   22.80    8.40
  -3  -2  -3   17.30    8.10
  -3   2   3   18.80    8.80
   3  -2  -3   30.80    8.40
   3   2   3   41.60    8.50
  -3  -2   3   27.00    9.20
  -3  -2   3   30.60    7.30
   3  -2  -3   42.40    7.60
  -3   2  -3   22.50    8.40
  -3  -2   3   31.10    6.80
  -3  -2  -4  395.56   81.49
   3   2  -4  390.36   80.49
   3  -2   4  325.57   81.09
  -3   2   4  405.56   80.59
  -3   2   4  456.05   81.79
   3   2   4  351.76   81.19
  -3  -2   4  389.86   81.69
  -3  -2   4  358.56   80.39
  -3  -2   4  376.76   80.49
  -3   2  -4  479.65   81.49
   3  -2  -4  344.57   80.59
  -3  -2  -5   20.10    9.70
  -3   2   5   41.80   10.70
  -3   2   5   20.60    8.10
   3  -2   5   28.30    9.10
   3  -2  -5   22.40    7.40
  -3   2  -5   23.20   10.40
   3   2   5   21.10    9.10
  -3  -2   5   20.40   10.40
  -3   2   6  154.28   29.70
  -3  -2  -6  101.59   27.60
   3  -2   6  112.29   27.00
  -3   2  -6  109.99   29.00
   3   2   6  143.99   28.50
  -3  -2   6   88.79   27.40
  -3  -2  -7    7.90   13.80
   3  -2   7   12.20   11.40
  -3   2   7    6.90    9.40
  -3  -2   7    0.10   10.70
   3   2   7    5.40   11.90
  -3   2   8   20.90   14.20
   3  -2   8    1.50   13.90
  -3  -2   8   11.10   13.50
   3   2   8   -4.20   16.00
   3  -2   9   15.00   18.40
  -3   2   9    5.30   20.30
   3   2   9    6.10   18.60
  -3  -2   9    1.20   23.00
  -4   2   0 1436.96  323.17
   4  -2   0 1527.55  322.97
   4  -2   0 1546.65  323.17
  -4  -2   0 1553.64  323.27
  -4  -2   0 1584.34  322.77
   4   2   0 1558.54  323.07
  -4   2   0 1474.35  322.97
  -4  -2  -1   27.00    8.80
   4  -2   1   46.30    8.30
   4   2  -1   23.00    7.80
  -4   2   1   42.80    8.70
   4  -2   1   30.90    9.00
   4  -2   1   37.60    7.90
  -4  -2  -1   28.50    7.10
   4   2  -1   24.70    8.00
  -4   2  -1   43.90    7.90
  -4  -2   1   20.40    8.10
   4  -2  -1   33.60    7.90
   4   2   1   21.20    7.20
   4  -2  -1   24.20    8.10
  -4   2  -1   33.60    9.10
   4   2   1   24.90    8.00
   4   2  -2    0.20    3.90
   4   2  -2    0.00    3.60
  -4   2   2   -5.20    5.10
   4  -2   2    7.20    3.80
  -4  -2  -2    2.80    4.80
  -4  -2   2    4.10    4.50
   4  -2  -2    4.10    4.10
  -4   2  -2    3.60    5.50
   4   2   2    4.10    4.10
   4   2   2   -1.10    3.40
  -4   2  -2   -0.40    3.60
  -4  -2   2   -3.50    5.50
   4  -2  -2   -0.80    3.40
   4  -2   3   -2.00    4.70
   4   2  -3    9.60    4.20
   4   2  -3    3.20    5.70
  -4  -2  -3    9.00    5.50
  -4   2   3   -8.30    6.70
   4   2   3   -1.40    4.60
  -4  -2   3   -0.70    6.50
  -4   2  -3  -10.90    5.50
  -4  -2   3   -1.50    3.80
   4  -2  -3   -4.40    3.80
   4  -2  -3    4.00    5.60
  -4  -2   3    3.30    4.20
   4  -2   4  436.26  102.49
   4   2  -4  586.54  103.09
  -4  -2  -4  471.65  103.09
   4   2  -4  476.95  102.09
  -4   2   4  501.25  103.09
  -4   2  -4  501.55  102.79
  -4  -2   4  472.05  101.69
  -4  -2   4  396.96  103.09
  -4  -2   4  491.85  102.29
   4  -2  -4  476.25  102.29
   4   2   4  503.75  102.59
   4  -2   5    3.90    7.90
  -4   2   5   -1.40    9.50
  -4  -2  -5    5.00    8.50
   4  -2  -5    5.60    6.20
   4   2   5   14.60    6.70
  -4   2  -5    3.80    7.90
  -4  -2   5   -5.00    8.00
  -4  -2  -6   57.29   22.70
  -4   2   6  124.29   23.60
   4  -2   6  124.99   22.60
  -4  -2   6  175.88   25.00
  -4   2  -6   58.29   23.00
   4   2   6   47.10   21.10
   4  -2   7  -11.80   11.40
  -4   2   7   -3.70   17.90
  -4  -2   7   12.10   15.60
   4   2   7   -9.20   11.10
  -4   2   8   19.60   13.70
   4  -2   8    1.10   13.70
  -4  -2   8    8.90   12.80
   4   2   8   20.70   18.60
  -4   2   9  -23.10   19.00
   4  -2   9  -15.40   18.20
   4   2   9    9.70   22.20
  -4  -2   9   -6.90   30.70
  -5  -2   0   -1.20    3.40
  -5   2   0   -4.40    5.70
  -5   2   0    6.50    4.30
   5   2   0    2.20    4.30
   5  -2   0   -8.00    3.60
  -5  -2   0   -1.50    5.20
   5  -2   0    8.40    5.50
  -5  -2  -1  195.88   43.30
   5  -2   1  200.58   43.00
   5   2  -1  219.98   42.80
   5  -2   1  200.48   42.50
  -5  -2  -1  208.68   42.10
  -5   2   1  206.38   43.20
  -5   2   1  214.98   43.00
  -5   2  -1  208.88   42.50
  -5   2  -1  173.58   43.10
   5   2   1  181.28   42.20
   5   2   1  214.98   42.60
   5  -2  -1  167.08   42.50
  -5  -2   1  185.38   43.00
   5  -2  -1  177.28   42.80
   5  -2   2   24.30    8.10
  -5   2   2   17.40    9.10
   5   2  -2   19.80    7.80
  -5   2   2   24.30    8.50
   5   2  -2    8.30    7.40
  -5  -2  -2   39.80   10.10
   5  -2  -2   46.50    8.70
   5   2   2   42.10    8.90
   5  -2  -2   20.80    7.80
  -5  -2   2   28.70    8.50
  -5   2  -2   21.50    8.60
   5   2   2   40.00    8.00
  -5   2  -2   36.90    8.20
   5   2  -3   10.20    6.30
  -5   2   3   21.10   10.10
   5  -2   3    2.90    5.80
  -5   2   3   18.60    6.80
   5   2  -3    6.60    5.40
  -5  -2  -3   18.30    7.20
   5  -2  -3    8.10    6.80
  -5  -2   3   13.80    6.40
  -5   2  -3    7.70    7.10
   5   2   3    6.60    6.60
   5  -2  -3   21.10    6.70
  -5  -2   3   22.30    8.70
   5   2  -4    1.20    6.50
   5   2  -4   -3.90    5.70
  -5   2   4    7.10    8.00
  -5  -2  -4   -8.20    6.60
   5  -2   4   11.10    6.20
  -5   2   4    2.40    9.60
  -5  -2   4    5.10    9.50
   5  -2  -4   -4.30    5.30
   5   2   4    2.40    5.70
  -5   2  -4    0.80    6.90
  -5  -2   4    9.00    7.60
   5  -2  -4   -2.30    6.80
   5  -2   5   -1.40    7.60
  -5   2   5    9.60    9.70
  -5  -2  -5    2.20    9.50
   5   2  -5    3.80    8.30
   5   2   5    2.10    8.20
  -5   2  -5   10.10   10.10
  -5  -2   5   -3.20    8.90
  -5   2   6   39.90   17.00
   5  -2   6   15.00   10.70
  -5   2  -6   29.10   15.40
   5   2   6   28.10   13.10
  -5  -2   6    9.80   11.90
   5  -2   7   23.00   15.20
  -5   2   7  -25.60   17.30
   5   2   7   -6.30   12.60
  -5  -2   7  -17.60   14.20
   5  -2   8  132.69   28.20
  -5   2   8   56.39   25.10
   5   2   8   88.49   25.50
  -5  -2   8   54.49   29.40
  -6   2   0   54.69   11.00
  -6  -2   0   29.20   11.20
  -6   2   0   41.30   11.80
   6   2   0   37.30   10.50
   6  -2   0   32.80   10.60
   6  -2   0   29.50   11.50
  -6  -2   0   49.40   10.40
  -6  -2  -1    8.80    7.00
  -6  -2  -1   -1.60    3.50
  -6   2   1   21.50    7.80
   6  -2   1    5.90    5.20
   6   2  -1    6.00    5.80
   6  -2   1   -0.70    5.30
  -6   2   1    8.40    6.80
  -6  -2   1   -8.40    5.60
   6  -2  -1    5.00    6.40
   6  -2  -1   -0.80    4.70
  -6   2  -1   -2.70    4.40
  -6   2  -1    4.70    7.00
   6   2   1    3.20    5.20
  -6   2   2  162.48   37.30
   6  -2   2  186.18   35.40
  -6  -2  -2  169.08   36.30
  -6   2   2  142.89   36.00
   6   2  -2  148.99   35.30
  -6  -2   2  224.68   38.00
   6   2   2  187.08   35.70
  -6   2  -2  189.48   36.50
  -6   2  -2  148.39   34.90
   6   2   2  129.59   34.90
   6  -2  -2  170.48   35.60
   6  -2  -2  138.39   35.50
  -6  -2  -3   13.90    9.30
  -6   2   3   31.60   12.80
  -6   2   3   21.50   10.60
   6   2  -3   31.70    9.50
   6  -2   3   27.10    8.70
   6   2  -3   24.00    8.40
  -6   2  -3   10.50    9.80
  -6  -2   3   13.80    8.80
  -6  -2   3   27.10   12.50
   6   2   3   14.00    8.00
   6  -2  -3   41.80   10.20
   6  -2  -3   34.80    9.60
  -6  -2  -4   46.20   13.00
   6   2  -4   44.50   12.00
   6  -2   4   26.90   11.80
  -6   2   4   44.40   16.60
   6   2   4   36.00   12.10
  -6  -2   4   61.39   14.60
  -6   2  -4   41.70   13.00
   6  -2  -4   14.90   11.60
   6   2  -5   -9.20    8.30
  -6   2   5  -11.30    9.70
   6  -2   5    5.20    8.70
  -6  -2  -5    9.60   10.80
  -6   2  -5    9.90   10.30
  -6  -2   5    1.20   11.00
   6   2   5   -4.70    8.80
  -6   2   6  127.99   30.40
   6  -2   6  146.69   29.20
  -6   2  -6  130.09   32.40
   6   2   6   77.39   27.60
  -6  -2   6  106.79   32.80
   6  -2   7    9.30   16.70
  -6   2   7   10.80   16.00
   6   2   7   17.60   14.00
  -6  -2   7    4.10   16.30
   6  -2   8   12.90   20.10
  -6   2   8   38.40   18.10
  -6  -2   8    5.90   16.30
   6   2   8  -12.60   17.70
   7  -2   0    2.10    6.70
  -7   2   0    6.30    5.80
  -7  -2   0   -0.90    5.10
   7   2   0    7.20    6.30
  -7   2   0   -6.00    7.40
  -7  -2   0    9.50    7.80
   7  -2   0    9.00    5.40
   7   2  -1   27.30    8.70
  -7  -2  -1   32.80    7.80
  -7  -2  -1   44.90   11.40
  -7   2   1   19.20   10.90
   7  -2   1   33.50    9.10
  -7   2   1   32.10   10.40
  -7   2  -1   -0.80    9.60
  -7   2  -1   10.50    7.70
  -7  -2   1   23.30   10.20
   7  -2  -1   20.20    8.20
   7   2   1   18.90    9.10
   7  -2  -1   33.90   10.20
  -7  -2   1   33.90   10.00
   7  -2   2   14.60    7.00
  -7  -2  -2    0.90    6.60
   7   2  -2    1.30    5.60
  -7   2   2    5.50    8.10
  -7  -2   2  -10.10    7.40
  -7   2  -2    6.00    7.80
   7   2   2    5.50    6.70
   7  -2  -2    0.20    5.50
  -7   2  -2   -0.70    5.60
   7  -2  -2   -7.80    6.20
  -7   2   3    5.30   12.20
   7   2  -3   -7.20    5.90
   7  -2   3    1.70    7.90
  -7  -2  -3   -9.20    8.00
   7  -2  -3    8.90    7.80
   7  -2  -3   -8.20    9.40
   7   2   3   -2.70    7.20
  -7   2  -3   -1.00    9.30
  -7  -2   3   -5.70    9.80
  -7   2   4   -1.70   13.50
  -7  -2  -4    4.20    8.80
   7  -2   4   13.20    9.10
  -7   2   4    5.80   12.20
   7   2  -4    1.20    8.30
   7  -2  -4    6.30    8.30
   7   2   4   18.80    9.70
  -7  -2   4  -10.60   10.30
  -7   2  -4   10.10    9.70
  -7   2   5    1.60   13.00
   7  -2   5    8.30   10.70
  -7  -2  -5   16.00   12.50
   7   2  -5   11.20    9.60
  -7  -2   5    5.40   13.70
   7   2   5   -4.60   10.10
   7  -2  -5  -12.60    8.70
  -7   2   6   45.60   25.40
   7  -2   6   31.60   16.50
  -7  -2  -6   17.60   19.40
  -7   2  -6   10.90   18.60
  -7  -2   6   -1.70   21.20
   7   2   6   78.79   17.70
  -7   2   7   10.30   17.60
   7  -2   7    0.70   16.60
  -7  -2   7    7.40   16.00
   7   2   7    7.10   16.70
   7  -2   8   11.60   22.90
  -7   2   8   32.30   23.40
  -7  -2   8   27.70   22.00
   7   2   8    3.50   23.70
   8   2   0    5.30    8.40
  -8   2   0   43.60   10.20
  -8  -2   0   46.00   13.10
  -8   2   0   18.00   11.30
   8  -2   0   48.90   11.20
   8  -2   0   23.30    9.30
  -8  -2   0   22.80    8.80
  -8  -2  -1    8.30   10.10
  -8   2   1    5.10   10.30
  -8  -2  -1   -0.40    5.60
   8   2  -1    2.10    6.50
  -8   2   1    1.70    8.40
   8  -2   1   -6.10    7.40
  -8   2  -1    5.80    6.70
   8  -2  -1  -14.20    7.60
   8  -2  -1    8.80    7.50
  -8  -2   1   10.80    8.90
  -8  -2   1   -1.10    9.40
  -8   2  -1    3.10    8.90
   8   2   1   -4.50    7.90
   8   2  -2   46.80   13.10
   8  -2   2   67.89   14.60
  -8   2   2   54.59   14.60
  -8   2   2   47.60   15.20
  -8  -2  -2   64.79   16.00
  -8   2  -2   11.60   12.80
   8  -2  -2   49.60   15.10
   8  -2  -2   35.10   13.40
   8   2   2   52.89   14.70
  -8  -2   2   50.59   15.30
  -8   2  -2   38.40   13.10
  -8  -2  -3   22.20   12.10
   8  -2   3    4.40   10.40
  -8   2   3   29.40   12.80
   8   2  -3   -4.90    7.50
   8  -2  -3   14.70    9.10
  -8  -2   3    9.30   12.50
  -8  -2   3   21.90   13.00
  -8   2  -3   28.00   12.10
   8   2   3   10.20    8.90
   8   2  -4   72.39   24.60
  -8   2   4  136.29   34.10
  -8  -2  -4  113.59   26.80
   8  -2   4  109.39   25.10
   8  -2  -4   63.19   24.20
  -8  -2   4   64.19   29.40
   8   2   4  107.09   25.10
  -8   2  -4  131.19   28.30
   8  -2   5   -1.50   12.60
  -8  -2  -5  -10.90   13.70
   8   2  -5    0.00   12.70
  -8   2   5   13.60   16.30
   8   2   5   30.70   12.70
  -8  -2   5   -6.30   21.90
   8  -2  -5   18.50   12.00
  -8   2  -5   -1.70   14.10
   8   2  -6    6.20   13.40
  -8   2   6   16.30   16.60
   8  -2   6    7.70   16.50
  -8  -2  -6  -19.20   15.70
  -8   2  -6  -10.20   17.80
   8   2   6    8.40   15.20
  -8  -2   6   29.30   18.10
  -8   2   7   -7.00   18.90
   8  -2   7  -19.10   18.30
   8   2   7  -13.20   19.00
  -9  -2   0    2.00    8.60
   9  -2   0   -5.00    6.80
   9   2   0  -14.10    8.40
  -9   2   0    6.90    8.90
  -9  -2   0    2.80   10.50
  -9   2   0   -2.10   13.30
   9  -2   1   -1.20    8.90
  -9  -2  -1    7.70   12.30
   9   2  -1   -5.20    7.40
  -9  -2  -1   -2.00    8.10
  -9   2   1   13.90   11.40
   9  -2  -1   13.00    8.40
  -9  -2   1    1.60   10.00
   9   2   1   -3.20    9.90
  -9   2  -1    8.10    9.70
  -9   2  -1    0.30    8.40
   9   2  -2   43.90   17.10
   9  -2   2   76.59   18.90
  -9  -2  -2   61.49   21.40
  -9   2   2   71.19   19.90
  -9   2   2   96.79   21.20
   9   2   2   63.99   18.10
  -9   2  -2   66.89   18.40
   9  -2  -2   44.80   16.40
  -9   2  -2   58.79   22.50
   9  -2  -2   46.90   19.90
  -9  -2   2   81.19   22.20
  -9   2   3   35.00   21.20
   9   2  -3   11.60   10.90
  -9  -2  -3    8.40   14.60
  -9   2   3   -4.00   16.60
   9  -2   3   18.50   12.40
  -9  -2   3   13.60   17.10
   9   2   3   23.10   12.90
  -9   2  -3   44.00   16.20
   9  -2  -3   15.20   11.40
  -9  -2  -4   21.10   18.90
   9   2  -4    6.60   11.10
  -9   2   4   24.60   24.60
   9  -2   4   31.50   16.20
   9  -2  -4    3.90   14.10
  -9   2  -4   33.50   18.40
  -9  -2   4   41.60   18.60
   9   2   4   20.30   14.30
  -9  -2  -5  -14.40   16.50
   9   2  -5    2.10   14.40
  -9   2   5    3.70   17.20
   9  -2   5  -15.40   15.70
   9  -2  -5   -9.10   11.70
  -9  -2   5   -5.10   26.00
  -9   2  -5   -3.10   16.00
   9   2   5    2.40   16.90
   9   2  -6    9.90   21.70
   9  -2   6   -4.70   18.30
   9   2   6   26.80   20.20
  -9   2   7  -16.50   26.80
   9   2   7  -24.60   22.90
  -9  -2   7   -9.20   22.10
  10  -2   0  151.38   42.70
 -10   2   0  168.78   42.50
 -10  -2   0  298.07   51.29
  10   2   0  227.98   44.50
  10   2  -1   21.90   11.70
 -10   2   1    2.30   16.20
  10  -2   1   12.40   12.30
 -10   2   1    9.40   13.10
  10  -2  -1    9.00   10.00
 -10   2  -1   -7.30   11.80
 -10  -2   1   11.20   13.40
  10   2   1   16.90   14.40
 -10  -2  -2   69.39   22.00
  10  -2   2   38.30   17.00
 -10   2   2   27.50   18.70
 -10   2   2   27.10   19.90
  10   2  -2   23.90   14.80
 -10  -2   2   32.20   18.70
  10  -2  -2   22.40   15.10
  10   2   2   44.80   16.60
 -10   2  -2   53.79   19.10
 -10   2   3   14.10   26.60
  10  -2   3   29.10   15.40
 -10   2   3  -13.00   15.60
  10   2  -3   22.30   13.10
 -10  -2  -3   10.70   15.50
 -10  -2   3    0.80   21.10
  10   2   3  -11.50   13.60
 -10  -2   3   10.20   22.50
  10  -2  -3    6.90   11.00
 -10   2   4   -0.20   21.60
  10   2  -4    4.20   14.40
  10  -2   4    9.70   16.40
  10   2   4    4.70   15.70
 -10   2  -4   22.80   17.00
 -10  -2   4   25.60   26.20
  10  -2  -4   -1.00   16.00
  10  -2   5   21.10   22.10
 -10   2   5   39.60   25.30
  10   2  -5    1.10   13.20
 -10   2  -5    9.00   18.60
  10  -2  -5   -3.40   14.90
  10   2   5    0.10   19.60
  10   2   6   23.40   26.10
 -11  -2   0   12.80   20.20
  11   2   0   13.20   14.30
  11  -2   0    1.70   13.30
 -11  -2  -1   61.09   23.50
  11   2  -1   42.80   20.30
  11   2   1   56.69   21.40
  11  -2  -1   49.20   20.80
 -11   2  -1   46.10   24.60
  11  -2   2   -6.10   17.80
  11   2  -2    9.00   13.30
 -11   2   2   17.60   21.00
  11  -2  -2    4.40   12.20
  11   2   2   26.40   16.60
  11   2  -3   30.20   17.20
  11  -2   3   44.30   20.40
 -11   2   3   -4.80   24.20
 -11   2   3   12.30   22.60
  11  -2  -3   10.40   13.40
 -11  -2   3  -10.20   25.50
  11   2   3    4.30   22.10
  11   2  -4   -2.90   18.30
 -11   2   4   28.40   35.00
  11  -2   4   26.10   21.90
  11   2   4    8.80   22.40
  11  -2  -4   10.40   17.00
  11   2  -5    1.20   23.90
  11   2   5  -25.50   24.00
  12   2   0   13.40   17.90
  12  -2   0   19.30   18.60
 -12   2   0   19.80   23.70
 -12  -2   0   17.50   22.50
  12   2  -1  -27.30   15.70
  12  -2  -1  -18.10   15.90
  12   2   1  -31.80   18.70
 -12   2   2   81.49   33.30
  12  -2   2   61.19   25.80
  12   2  -2   51.29   24.30
  12   2   2   39.40   27.70
  12   2  -3   13.40   16.90
  12  -2  -3   24.20   22.70
  12   2   3  -20.70   25.10
  12   2  -4  -17.10   20.10
  12   2   4    7.00   26.50
  13   2   0   15.50   23.20
  13  -2   0   -4.90   22.30
  13   2  -1  -13.40   21.60
  13   2   1   -8.60   22.60
  13  -2  -1   19.60   22.80
  13   2   2   24.60   30.80
  13  -2  -2  -14.10   17.10
  13   2  -3   -3.80   19.10
 -13  -2   3  -23.60   34.70
  13   2   3  -15.80   33.20
  14   2   0    3.30   25.40
   0   3   0   -0.10    0.50
   0  -3   0    0.30    0.90
   0   3   0   -0.30    0.40
   0  -3   0    0.30    0.40
   0  -3   0   -0.60    0.40
   0   3   0   -1.20    0.60
   0   3   1   -0.10    1.10
   0   3  -1   -3.40    1.50
   0   3  -1   -0.20    1.60
   0  -3   1    0.50    1.50
   0  -3   1   -0.50    1.10
   0   3   1   -0.40    1.60
   0  -3  -1   -0.50    1.50
   0  -3   1   -2.90    1.50
   0  -3  -1   -1.70    0.90
   0   3  -1    2.50    1.00
   0   3   2    2.20    2.30
   0  -3   2    0.80    2.60
   0  -3   2    1.30    3.00
   0   3  -2   -2.80    1.80
   0  -3  -2    9.00    2.10
   0   3  -2   -3.90    2.00
   0   3   2   -0.10    3.20
   0  -3   3   -7.10    3.20
   0   3   3    9.40    3.90
   0   3  -3    6.30    2.20
   0  -3  -3   -1.70    2.00
   0   3   3    0.50    3.30
   0  -3   3    2.50    3.60
   0   3  -3   -2.60    2.70
   0   3  -4    3.00    4.90
   0  -3  -4   18.20    4.20
   0  -3   4   22.70    5.60
   0   3  -4    6.80    3.80
   0  -3   4    1.20    5.80
   0   3   4   30.90    6.30
   0   3  -5    2.00    3.30
   0  -3   5    1.60    6.90
   0  -3  -5    2.40    3.80
   0   3   5   -0.80    5.50
   0  -3   6   -3.70    7.00
   0   3   6    4.00    7.20
   0   3  -6   -5.80    4.40
   0  -3  -6    1.20    5.40
   0   3   7   23.50   12.50
   0  -3   7   11.30   10.20
   0  -3   8    9.50   17.50
   0   3   8   16.40   13.70
   0  -3   9   -1.60   21.80
   0   3   9   16.50   20.00
   1  -3   0   -0.90    1.50
   1   3   0    0.50    1.20
  -1  -3   0   -0.70    0.70
  -1   3   0   -2.50    1.40
  -1  -3   0   -2.70    1.10
   1   3   0    1.40    1.30
  -1   3   0    0.90    1.10
   1  -3   0    1.30    1.20
  -1  -3   0   -1.30    1.20
  -1   3   0   -0.20    0.80
   1  -3   0    0.20    0.60
   1  -3   1  302.07   63.99
  -1   3   1  326.47   63.99
   1  -3   1  309.37   64.19
  -1  -3  -1  313.47   64.09
  -1   3   1  321.37   64.19
   1  -3   1  316.27   64.19
   1   3  -1  280.27   63.99
  -1   3   1  319.27   64.19
  -1  -3  -1  282.27   64.19
   1   3  -1  295.77   64.19
   1  -3  -1  312.47   63.99
  -1   3  -1  302.17   64.19
  -1   3  -1  310.77   64.19
  -1   3  -1  318.77   64.19
   1   3   1  301.67   64.09
  -1  -3   1  297.87   64.19
  -1  -3   1  294.97   63.89
   1   3   1  287.67   64.19
   1  -3  -1  299.27   64.19
  -1   3  -1  285.27   63.99
  -1   3   2 1146.69  241.08
   1   3  -2 1152.38  241.18
  -1   3   2 1196.48  240.78
   1  -3   2 1183.08  240.98
  -1  -3  -2 1216.78  240.98
   1  -3   2 1142.59  241.08
  -1   3  -2 1064.79  240.98
  -1  -3   2 1166.48  241.18
   1   3   2 1049.49  240.98
   1  -3  -2 1185.38  240.78
   1   3   2 1141.99  240.98
  -1   3  -2 1120.49  240.98
  -1   3  -2 1035.80  240.98
   1  -3   3  169.38   38.10
  -1   3   3  166.98   37.50
  -1   3   3  199.18   38.10
  -1  -3  -3  157.58   37.80
   1  -3   3  154.68   37.80
  -1  -3   3  160.68   38.30
  -1   3  -3  191.18   37.90
  -1   3  -3  172.18   37.70
   1  -3  -3  200.18   37.40
   1   3   3  167.08   37.90
  -1  -3  -4  179.58   35.90
  -1   3   4  137.79   36.70
   1   3  -4  159.38   35.10
   1  -3   4  191.88   36.20
  -1   3   4  184.18   36.50
   1  -3  -4  169.48   35.40
  -1  -3   4  168.58   35.60
  -1   3  -4  167.98   35.80
   1   3   4  138.09   36.20
  -1  -3   4  169.58   36.40
   1   3  -5   35.80    8.40
  -1   3   5   67.79   11.00
  -1  -3  -5   30.50    8.50
   1  -3   5   12.10    8.90
   1   3  -5   29.70    6.90
  -1  -3   5   19.60   10.80
   1   3   5   36.40    9.50
  -1   3  -5   37.40    9.10
   1  -3  -5   20.10    7.40
  -1  -3   5   47.80   10.70
  -1  -3  -6   16.20    8.90
  -1   3   6   36.50   10.40
   1  -3   6   27.40   10.00
   1  -3  -6   27.30    7.80
  -1   3  -6   22.80    9.80
   1   3   6   35.90   10.30
  -1  -3   6   21.40   11.00
  -1   3   7   16.10    9.70
   1  -3   7    2.00   10.80
  -1  -3   7   11.00   12.80
   1   3   7   -3.80    9.40
  -1   3   8    4.80   13.00
   1  -3   8   11.30   12.40
  -1  -3   8    4.00   12.90
   1   3   8   -8.90   16.20
  -1   3   9  -12.70   17.80
   1  -3   9   -3.10   19.20
   1   3   9  -18.40   23.40
  -1  -3   9   11.20   23.60
  -2  -3   0  440.66   92.09
  -2  -3   0  457.85   92.19
   2   3   0  411.06   92.09
  -2   3   0  432.46   92.09
  -2   3   0  473.05   91.99
   2   3   0  449.46   92.19
   2  -3   0  405.26   92.09
   2  -3   0  428.86   91.99
  -2   3   0  434.26   92.19
   2  -3   0  411.76   92.19
   2   3  -1   48.90   11.60
  -2   3   1   48.00   11.70
   2  -3   1   55.79   12.30
  -2  -3  -1   42.80   11.90
   2  -3   1   51.29   11.40
   2  -3   1   53.69   11.90
   2   3  -1   60.79   12.00
  -2   3   1   56.59   12.30
  -2   3   1   50.39   11.60
   2  -3   1   47.90   12.20
  -2  -3  -1   46.40   11.60
  -2   3  -1   61.89   12.30
  -2  -3   1   63.29   12.00
  -2  -3   1   51.99   11.60
   2  -3  -1   47.40   11.70
  -2   3  -1   63.69   11.90
  -2  -3   1   63.49   11.80
   2   3   1   57.89   11.80
   2  -3  -1   45.60   11.80
   2   3   1   36.50   11.80
   2  -3  -1   59.79   12.00
  -2   3  -1   44.70   12.00
  -2   3  -1   50.19   11.40
  -2  -3  -2  413.16   83.79
  -2   3   2  423.16   83.39
   2   3  -2  397.26   83.79
  -2   3   2  416.86   83.89
   2  -3   2  383.66   83.59
  -2   3  -2  348.77   83.69
   2  -3  -2  402.86   83.79
   2   3   2  412.86   83.69
  -2  -3   2  391.86   83.29
  -2  -3   2  366.66   83.29
  -2  -3   2  387.86   83.99
   2  -3  -2  393.06   83.39
   2  -3   3    2.40    3.70
   2   3  -3    3.20    4.60
  -2  -3  -3    5.30    4.10
  -2   3   3   11.60    5.10
  -2   3   3   11.00    2.90
   2   3   3    0.80    3.90
  -2  -3   3    8.70    5.00
  -2   3  -3   -0.80    4.10
   2  -3  -3   10.30    2.90
  -2   3   4  425.46   86.29
  -2  -3  -4  395.16   86.69
   2  -3   4  362.96   86.59
  -2   3   4  405.66   87.29
   2  -3  -4  415.66   86.19
  -2   3  -4  420.76   86.79
  -2  -3   4  432.86   87.19
   2   3   4  385.66   86.89
  -2  -3  -5   21.30    7.10
   2  -3   5   17.50    7.10
  -2   3   5    1.20    7.40
  -2   3  -5   21.00    7.90
  -2  -3   5   35.80    8.20
   2  -3  -5   14.20    5.20
   2   3   5   15.20    7.00
  -2  -3  -6  -10.60    7.80
  -2   3   6   15.70    8.40
   2  -3   6   19.90    8.90
  -2  -3   6   15.90    9.80
  -2   3  -6    0.90    8.20
   2   3   6   -7.30    6.70
  -2  -3  -7  -12.90   10.50
   2  -3   7   12.30   10.20
  -2   3   7   -1.40   11.80
  -2  -3   7    2.20    9.20
   2   3   7    1.90    9.30
   2  -3   8   -9.20   12.50
  -2   3   8   24.80   15.10
  -2  -3   8   15.80   14.10
   2   3   8   15.10   13.20
  -2   3   9  -26.30   18.80
   2  -3   9    8.70   17.20
   2   3   9  -11.30   16.70
  -2  -3   9    2.80   17.20
  -3   3   0    3.20    3.30
   3   3   0   -3.40    2.50
   3  -3   0    2.60    3.80
  -3  -3   0    3.30    3.70
   3  -3   0   -2.70    3.30
   3  -3   0   -6.50    2.40
  -3   3   0   -3.00    2.40
  -3   3   0    1.00    3.80
   3  -3   1    5.60    4.10
   3   3  -1   14.80    4.50
   3  -3   1   11.90    3.50
  -3   3   1   11.70    4.90
  -3  -3  -1    5.00    4.40
   3   3  -1    7.10    4.50
   3  -3   1    6.40    4.50
  -3   3  -1    7.00    3.70
   3  -3  -1    5.40    3.70
   3   3   1   17.20    4.60
  -3  -3   1   12.00    4.30
  -3   3  -1   11.40    4.70
  -3  -3   1   12.80    4.50
   3  -3  -1   13.30    4.20
  -3   3  -1   11.50    4.00
   3   3   1   14.20    3.30
   3   3  -2  140.59   33.80
  -3   3   2  138.09   33.80
  -3   3   2  154.18   33.30
  -3  -3  -2  178.78   34.00
   3   3  -2  157.88   33.30
   3  -3   2  131.69   33.30
  -3  -3   2  193.48   34.60
   3   3   2  154.38   33.40
   3  -3  -2  160.58   33.30
   3   3   2  155.98   33.50
  -3  -3   2  159.18   33.40
  -3   3  -2  192.48   34.20
  -3  -3   2  141.59   33.30
   3  -3  -2  168.78   33.80
   3   3  -3   26.80    7.60
   3  -3   3   24.50    6.60
  -3   3   3   11.80    7.60
  -3  -3  -3   15.10    7.10
   3   3  -3   24.50    5.60
  -3   3   3   19.50    5.90
  -3  -3   3   21.40    8.10
  -3  -3   3   21.70    5.50
  -3   3  -3   18.10    7.50
   3   3   3   30.20    7.30
   3  -3  -3   19.50    5.90
  -3  -3   3   24.60    5.80
   3   3  -4   94.79   21.00
   3  -3   4   83.39   19.50
  -3   3   4  137.29   21.80
  -3  -3  -4   87.59   20.60
   3  -3  -4   73.29   18.90
  -3   3  -4  128.59   20.60
   3   3   4   60.29   19.50
  -3  -3  -5   50.89   12.60
   3  -3   5   35.50   11.30
  -3   3   5   45.10   13.20
  -3  -3   5   48.30   12.90
  -3   3  -5   49.30   13.30
   3  -3  -5   40.60   10.70
   3   3   5   31.90   11.70
   3  -3   6   93.09   24.20
  -3   3   6   96.39   25.30
  -3  -3  -6  107.19   25.00
  -3  -3   6  117.59   24.60
  -3   3  -6  115.49   26.60
   3   3   6   69.39   24.00
   3  -3   7   -5.80    9.60
  -3  -3  -7    0.20   12.50
  -3   3   7    1.30    9.10
   3   3   7   -4.60   11.90
  -3  -3   7   10.70   10.60
   3  -3   8   -1.30   12.20
  -3   3   8    0.00   16.40
  -3  -3   8   17.20   19.60
   3   3   8   12.50   13.50
  -3   3   9   21.30   27.10
   3  -3   9  -28.60   20.40
  -3  -3   9   -6.00   19.50
   3   3   9    2.40   23.10
   4  -3   0   78.79   17.60
  -4  -3   0   67.19   17.20
  -4   3   0   76.29   17.00
   4  -3   0   67.29   16.70
   4   3   0   69.99   16.90
   4  -3   0   99.69   18.30
  -4  -3   0   73.29   16.40
  -4   3   0   76.19   17.50
   4  -3   1   14.10    6.10
   4  -3   1   21.40    5.60
   4  -3   1    2.40    4.30
  -4  -3  -1    2.10    5.70
   4   3  -1   22.40    5.30
  -4   3   1   15.20    5.80
  -4  -3  -1   13.70    3.60
   4   3   1   25.30    5.20
   4  -3  -1   13.70    5.10
  -4   3  -1    5.50    4.50
  -4  -3   1    4.90    5.20
  -4   3  -1   15.30    6.80
   4  -3  -1   22.70    5.50
   4   3   1   14.90    4.10
  -4  -3  -2   89.79   18.70
   4   3  -2   74.19   18.00
   4  -3   2   77.89   17.40
  -4   3   2   93.29   19.00
  -4   3  -2   73.49   17.70
   4   3   2   79.49   17.50
   4  -3  -2   78.29   17.90
   4  -3  -2   65.89   17.60
  -4  -3   2   79.39   17.70
   4   3   2   83.49   18.00
  -4   3  -2   72.39   18.30
   4   3  -3    2.20    4.40
  -4  -3  -3    5.30    5.80
  -4   3   3  -12.50    5.60
   4  -3   3   -7.70    3.80
  -4   3  -3   -8.40    5.40
  -4  -3   3    4.60    4.10
  -4  -3   3  -11.50    5.90
  -4  -3   3    4.00    4.20
   4  -3  -3   12.60    5.50
   4   3   3    1.60    4.40
   4  -3  -3   -0.20    3.70
   4  -3   4   91.29   17.00
  -4  -3  -4   67.79   17.60
  -4  -3   4  105.39   18.80
   4  -3  -4   39.90   15.70
  -4  -3   4   67.89   15.30
   4   3   4  100.89   17.80
  -4  -3   4   66.69   16.00
  -4  -3  -5    8.10    8.80
  -4   3   5    3.40    9.20
   4  -3   5   -2.00    7.80
  -4   3  -5   -7.20    7.40
   4   3   5    3.70    7.10
   4  -3  -5   -2.40    6.10
  -4  -3   5    0.50    7.70
  -4  -3  -6  162.88   29.20
   4  -3   6  100.79   25.50
  -4   3   6   89.59   25.20
   4   3   6  107.09   25.80
  -4  -3   6   86.19   25.30
  -4   3  -6   98.99   26.40
   4  -3   7    4.10   11.70
  -4   3   7   -2.90   14.50
  -4  -3  -7   -4.40   15.90
   4   3   7    8.50   11.10
  -4  -3   7    3.70   15.10
  -4   3  -7   -0.80   14.60
  -4   3   8   28.50   25.80
   4  -3   8   -2.00   16.50
  -4  -3   8   15.30   19.60
   4   3   8   19.10   14.70
  -4   3   9  -27.20   26.40
   4  -3   9   21.50   23.30
  -4  -3   9   43.20   23.90
   4   3   9    1.40   18.90
  -5  -3   0    5.70    5.30
   5  -3   0   -5.90    3.50
   5  -3   0   17.00    5.40
   5   3   0    5.40    4.90
  -5  -3   0   -2.80    3.30
  -5   3   0   -2.20    3.90
  -5   3   0  -10.00    5.30
  -5  -3  -1   18.80    8.00
  -5  -3  -1   11.90    5.00
   5  -3   1   21.30    6.40
  -5   3   1   25.10    7.60
   5  -3   1    7.70    6.90
   5   3  -1   25.50    7.20
  -5   3   1   32.40    8.00
   5   3   1   26.60    6.10
   5  -3  -1   15.40    6.40
   5   3   1   32.10    7.30
  -5   3  -1   26.10    6.50
  -5  -3   1   22.70    7.50
   5  -3  -1    8.80    6.30
  -5   3  -1   21.30    8.40
  -5  -3  -2   -2.00    5.30
   5  -3   2    1.80    4.50
  -5   3   2   -7.70    5.90
  -5   3   2   11.20    6.00
   5   3  -2   -6.40    5.10
  -5  -3   2    1.70    5.00
   5  -3  -2    1.10    4.90
   5   3   2    7.00    4.80
  -5   3  -2    7.70    5.90
   5  -3  -2    1.20    4.30
  -5   3  -2    4.00    4.30
   5   3   2    4.60    5.30
  -5  -3  -3   43.70   12.60
   5   3  -3   43.90   12.60
  -5   3   3   54.79   14.10
   5  -3   3   52.39   12.30
   5  -3  -3   55.29   12.30
  -5  -3   3   27.40   13.40
  -5   3  -3   47.90   12.90
   5  -3  -3   36.80   12.10
  -5  -3   3   54.29   11.70
   5   3   3   36.60   11.90
   5  -3   4   19.80    6.70
  -5   3   4    1.40    7.70
   5   3  -4   -9.20    6.90
  -5  -3  -4    5.00    7.90
  -5  -3   4  -17.60    8.60
   5  -3  -4   -7.70    5.80
  -5   3  -4    1.80    6.60
   5   3   4    2.20    7.10
   5  -3  -4   41.30    7.70
  -5  -3  -5    1.00    7.70
   5  -3   5    0.00    7.60
  -5   3   5    9.70    8.20
   5   3  -5    9.90    9.30
  -5  -3   5   -2.30    9.20
   5   3   5    4.40    9.00
  -5   3  -5   -4.30    7.70
  -5   3   6  -12.20   12.00
  -5  -3  -6    0.50   12.50
   5  -3   6   -3.60   10.20
   5   3   6  -10.00    8.60
  -5   3  -6    7.90   14.10
  -5  -3   6    0.30   10.00
  -5   3   7   16.00   20.10
   5  -3   7   -3.20   13.30
   5   3   7    9.80   14.00
  -5  -3   7  -10.90   10.50
   5  -3   8  113.69   27.00
  -5   3   8   49.99   22.70
  -5  -3   8   93.29   25.30
   5   3   8   63.79   26.70
  -6  -3   0  103.29   26.20
   6  -3   0  105.99   26.00
  -6  -3   0  115.79   25.00
   6   3   0  112.49   25.60
   6  -3   0  117.99   25.70
  -6   3   0  103.99   25.50
  -6   3   0  126.89   26.80
   6  -3   1   41.60    9.40
  -6   3   1   36.40   10.60
   6  -3   1   45.10   10.40
  -6  -3  -1   21.00   10.30
  -6   3   1   12.50   10.10
   6   3  -1   27.60    9.80
  -6  -3  -1   34.30    8.10
  -6   3  -1   23.60   10.80
  -6   3  -1   27.50    9.00
   6  -3  -1   65.79   11.80
   6  -3  -1   26.40    9.20
  -6  -3   1   39.30   10.50
   6   3   1   27.90   10.00
  -6   3   2   38.30   10.10
  -6  -3  -2   35.20   10.00
   6  -3   2   30.40    9.30
  -6   3   2   22.60   10.60
   6   3  -2   32.00    9.10
  -6  -3   2   28.50    9.60
   6   3   2   26.30    8.60
  -6   3  -2   50.99   10.90
   6   3   2   14.00    9.00
   6  -3  -2   46.10   10.10
  -6   3  -2   14.40    8.20
   6  -3  -2   31.30    8.90
  -6  -3  -3   16.90    9.20
  -6   3   3   13.80    8.60
  -6   3   3    8.90   10.00
   6  -3   3   26.90    8.30
   6   3  -3   18.50    8.00
  -6  -3   3   30.90   11.50
  -6   3  -3   34.70   10.50
   6  -3  -3   20.30    7.70
   6  -3  -3   33.40    8.30
   6   3   3   16.10    8.20
  -6  -3   3    7.00    8.20
   6   3  -4  117.39   30.20
  -6  -3  -4  157.78   31.70
  -6   3   4  116.29   32.90
   6  -3   4  109.89   30.20
   6   3   4  182.88   31.20
  -6   3  -4  142.69   32.00
   6  -3  -4  134.69   31.40
  -6  -3   4  103.39   31.30
   6   3  -5   -7.80    8.60
  -6  -3  -5    6.60    9.90
   6  -3   5    5.60    8.40
  -6   3   5  -13.40   10.10
  -6   3  -5    6.60    9.50
   6   3   5   -3.50    9.60
  -6  -3   5   -6.00   10.20
  -6   3   6  100.99   22.30
   6  -3   6   73.49   20.40
  -6  -3  -6   47.40   21.60
  -6   3  -6   49.60   21.80
  -6  -3   6   91.99   25.50
   6   3   6   57.09   20.30
  -6   3   7   10.40   14.90
   6  -3   7    1.30   14.70
  -6  -3   7  -12.40   13.10
   6   3   7    1.30   14.70
   6  -3   8    0.80   20.20
   6   3   8   30.90   21.90
  -6  -3   8   13.40   25.60
  -7   3   0   -0.10    5.80
  -7  -3   0  -10.80    6.60
   7  -3   0   -7.90    6.10
  -7  -3   0   -4.40    4.70
  -7   3   0   -7.10    7.60
   7  -3   0    4.20    5.90
   7   3   0    2.50    6.00
  -7   3   1   31.70    9.90
  -7  -3  -1    6.40    4.60
   7   3  -1    8.00    5.70
  -7  -3  -1    9.60    8.10
   7  -3   1   -1.50    7.20
  -7   3   1   -5.50    7.00
   7  -3   1    9.20    6.70
   7   3   1    1.40    5.50
  -7  -3   1    2.90    7.10
  -7  -3   1   -9.40    6.30
   7  -3  -1   -0.60    6.30
  -7   3  -1   -3.90    7.90
  -7   3  -1   11.40    6.00
   7  -3  -1   -7.30    6.00
   7  -3   2   53.89   11.10
   7   3  -2   20.00    9.20
  -7   3   2   34.80   11.30
  -7  -3  -2   44.60   12.30
  -7   3   2    9.00   11.30
  -7   3   2   20.50   14.40
  -7   3  -2   28.20   10.80
   7  -3  -2   40.40   10.80
   7   3   2   39.40   10.00
   7   3   2   32.60   11.10
  -7   3  -2   26.20    9.70
   7  -3  -2   29.40   10.30
  -7  -3   2   29.70   11.30
   7  -3   3    8.40    8.00
  -7   3   3   15.50   10.20
   7   3  -3   22.70    8.10
  -7   3   3   16.80   14.60
  -7  -3  -3    7.80    9.30
   7   3   3    9.80    8.10
   7  -3  -3   21.80    9.30
  -7  -3   3   13.20   11.00
   7  -3  -3    7.80    8.20
  -7  -3   3   -4.00   10.50
  -7   3  -3    6.00    9.40
  -7   3   4   33.40   13.30
   7   3  -4    7.50    8.10
   7  -3   4   -0.40    9.10
  -7   3   4   12.30   13.50
  -7  -3  -4   -8.30    9.20
  -7  -3   4    5.30   11.90
  -7   3  -4   16.90   10.80
   7  -3  -4    8.30   10.40
   7   3   4    8.50   10.00
  -7  -3  -5   36.40   15.00
  -7   3   5   50.99   18.00
   7   3  -5   19.00   12.90
   7  -3   5   59.39   15.70
   7  -3  -5   41.20   14.00
  -7   3  -5   46.40   17.20
   7   3   5   22.70   13.00
  -7  -3   5   39.90   16.80
  -7   3   6   37.40   25.60
   7  -3   6   74.79   19.40
  -7  -3  -6   40.90   20.90
   7   3   6   31.50   18.40
  -7  -3   6   37.00   24.40
  -7   3   7   16.90   17.10
   7  -3   7  -18.00   16.40
   7   3   7   18.10   15.90
  -7  -3   7    2.30   16.50
   7  -3   8   11.00   23.60
   7   3   8    2.30   23.70
  -7  -3   8  -16.50   29.20
  -8  -3   0   -5.00    5.90
   8   3   0    2.60    6.60
  -8  -3   0    9.40    9.60
  -8   3   0    8.10   11.20
   8  -3   0   -4.50    7.80
   8  -3   0    1.10    7.10
  -8   3   0   -1.90    7.20
  -8   3   1   -2.90    9.10
  -8  -3  -1   -6.80    9.40
  -8   3   1   -3.70    8.10
   8   3  -1    6.30    6.90
   8  -3   1    8.40    8.10
  -8  -3  -1   -1.30    5.80
  -8  -3   1   -1.60    8.20
   8  -3  -1  -10.50    6.80
  -8  -3   1   12.70    8.70
   8  -3  -1    1.70    8.60
  -8   3  -1    0.00    6.40
   8   3   1   -6.40    6.60
  -8   3  -1    3.30    9.60
  -8   3   2  285.67   48.80
   8   3  -2  172.48   43.80
  -8   3   2  185.38   44.90
  -8  -3  -2  174.58   44.60
   8  -3   2  177.18   44.00
   8   3   2  196.88   44.90
  -8   3  -2  224.88   46.90
   8  -3  -2  203.58   44.40
  -8   3  -2  180.08   43.90
  -8  -3   2  250.77   47.30
   8  -3  -2  237.38   44.80
  -8   3   3    2.30   13.50
  -8  -3  -3   -1.80    9.30
  -8   3   3   -4.70   11.40
   8  -3   3   -4.00    9.10
   8   3  -3   14.30    8.70
  -8   3  -3   14.20   10.80
   8   3   3   -8.60   10.20
  -8  -3   3   32.90   13.50
   8  -3  -3    0.50    7.90
   8  -3  -3   18.30   12.20
  -8   3   4   65.19   24.10
  -8  -3  -4   56.79   15.70
   8  -3   4   20.20   13.50
   8   3  -4   23.90   11.80
  -8  -3   4   18.30   15.10
  -8   3  -4   26.00   14.20
   8  -3  -4   32.40   14.30
   8   3   4   36.00   14.20
   8   3  -5   -4.80   11.00
  -8  -3  -5   40.90   16.50
  -8   3   5   25.70   17.00
   8  -3   5   22.60   14.60
   8  -3  -5   18.80   12.40
   8   3   5   29.10   13.70
  -8   3  -5   67.09   19.60
  -8  -3   5    8.60   20.00
   8  -3   6  -10.10   16.60
  -8   3   6   13.20   16.70
   8   3  -6  -12.20   13.20
  -8  -3  -6   -0.50   19.50
   8   3   6   10.20   14.70
  -8   3  -6   14.60   23.30
  -8  -3   6    3.00   17.80
   8  -3   7   -7.90   20.10
  -8   3   7   21.90   21.60
   8   3   7    2.70   20.50
  -9   3   0   11.70    9.60
   9   3   0    1.60    9.60
  -9  -3   0  -10.40   12.40
  -9   3   0   -8.50   10.50
   9  -3   0    3.30    8.70
  -9  -3   0   -3.90    8.20
  -9   3   1   72.89   20.40
  -9  -3  -1   65.59   21.30
   9  -3   1   49.30   18.80
  -9  -3  -1   65.29   18.30
   9   3  -1   65.59   18.20
  -9   3   1   93.99   21.90
  -9   3  -1   68.29   18.20
   9  -3  -1   96.09   21.40
  -9   3  -1   82.89   23.30
   9  -3  -1   64.19   18.50
  -9  -3   1   68.69   19.60
   9   3   1   75.89   19.90
   9   3  -2   17.20   11.10
  -9  -3  -2   36.00   16.30
   9  -3   2   44.70   16.20
  -9   3   2   38.60   19.50
  -9   3   2   14.10   15.30
  -9  -3   2   31.30   14.40
   9  -3  -2   25.80   12.50
  -9   3  -2   10.90   12.20
  -9   3  -2   50.39   13.60
   9   3   2   45.20   14.10
   9   3  -3  119.09   24.20
  -9   3   3  113.49   29.80
  -9   3   3   40.40   26.20
  -9  -3  -3   42.20   23.10
   9  -3   3  145.69   24.90
   9   3   3   71.79   23.20
  -9   3  -3   70.79   24.40
  -9  -3   3   79.99   30.10
   9  -3  -3   66.19   25.60
   9  -3  -3   93.59   24.20
  -9   3   4   38.70   26.20
   9   3  -4   46.10   15.80
   9  -3   4   26.90   18.20
  -9  -3  -4   88.89   24.00
  -9  -3   4   26.00   20.10
   9   3   4   45.10   19.10
   9  -3  -4   50.29   19.50
  -9   3  -4   42.20   17.70
   9  -3   5  -24.80   16.00
   9   3  -5   20.20   16.00
  -9   3   5   35.80   27.00
   9   3   5  -37.20   14.20
  -9  -3   5   -4.70   21.50
   9  -3  -5   -2.50   17.10
  -9  -3  -6  -17.50   17.70
   9  -3   6    0.80   22.70
   9   3  -6    5.90   15.00
   9   3   6   -9.90   18.50
  -9  -3   6   -7.80   19.50
   9   3   7   -7.40   24.00
 -10  -3   0  417.46   95.79
  10  -3   0  484.75   95.59
  10   3   0  483.05   96.59
 -10   3   0  407.86   94.29
 -10   3   0  384.36   98.59
  10  -3   1    9.70   13.40
 -10  -3  -1   19.10   14.40
 -10   3   1   -7.30   12.80
  10   3  -1    0.20   11.70
  10  -3  -1    1.60   10.70
 -10  -3   1   14.00   18.00
 -10   3  -1   20.90   17.70
 -10  -3   1    2.30   12.60
  10   3   1   18.30   10.80
 -10   3  -1   12.10   15.50
  10  -3   2   23.40   14.70
 -10   3   2    5.40   19.20
  10   3  -2   15.30   13.20
 -10  -3   2    4.00   16.20
  10  -3  -2    4.30   12.30
  10   3   2   26.40   15.20
 -10   3  -2   22.20   19.00
 -10   3   3   15.70   17.70
  10   3  -3  -12.90   13.80
  10  -3   3   14.80   16.60
 -10   3   3   16.00   25.40
 -10   3  -3   -8.30   11.40
 -10  -3   3  -27.20   20.10
  10   3   3  -12.80   11.50
  10  -3  -3   -1.80   10.70
  10  -3   4   28.10   18.00
 -10  -3  -4   39.40   19.40
 -10   3   4   21.30   30.80
  10   3  -4   26.90   17.70
 -10  -3   4   -6.80   26.90
  10  -3  -4   -6.40   15.10
  10   3   4   23.30   17.90
 -10   3  -4   22.30   20.50
  10   3  -5   -3.20   14.50
  10  -3   5   20.10   21.70
 -10   3   5   12.60   24.50
  10  -3  -5  -10.00   13.50
  10   3   5  -11.90   19.00
 -10  -3   5    4.60   20.50
  10   3  -6    5.70   18.50
  10   3   6   17.00   24.70
 -10  -3   6   -9.10   23.70
  11  -3   0   14.30   14.50
  11   3   0   -7.40   11.00
  11  -3   1   16.10   19.30
  11   3  -1   29.10   14.40
 -11   3   1   27.50   22.20
  11  -3  -1   27.00   16.50
  11   3   1   47.50   17.30
  11   3  -2   48.10   18.30
  11  -3   2   78.69   21.90
 -11   3   2   27.10   21.70
  11   3   2   50.09   21.50
  11  -3  -2   23.20   15.00
  11   3  -3    9.30   20.70
 -11   3   3   -8.50   23.20
 -11   3   3   -4.00   21.80
  11  -3   3   -0.20   19.20
  11   3   3   15.70   18.30
  11  -3  -3   -4.00   12.70
 -11  -3   3   -2.00   19.00
  11   3  -4   14.60   19.90
 -11   3   4   34.60   35.80
  11  -3  -4    3.90   19.20
  11   3   4  -16.90   19.10
  11   3  -5   -9.20   22.40
  11   3   5   30.90   25.70
  12   3   0   20.90   17.90
  12  -3   0    8.10   17.00
  12  -3   1   12.40   20.10
  12   3  -1   32.70   19.30
  12   3   1   -2.60   23.90
  12  -3   2  168.58   36.80
  12   3  -2   71.09   31.20
  12   3   2  139.49   35.90
  12   3  -3   -2.10   20.30
  12   3   3  -12.30   22.10
  12   3   4   -1.90   26.60
  13  -3   0   -9.90   24.00
  13   3   0   -5.70   21.40
  13   3  -1  -11.30   24.60
  13  -3  -1    8.30   22.60
  13   3   1  -13.80   20.90
  13   3  -2   52.59   20.90
  13   3   2   -6.60   29.50
  13  -3  -3   13.00   23.90
  14   3   0   15.00   26.90
   0   4   0  469.65   96.79
   0  -4   0  508.35   96.79
   0   4   0  434.76   96.69
   0   4   0  460.85   96.69
   0  -4   0  461.05   96.79
   0  -4   0  419.26   96.69
   0  -4  -1  417.16   81.59
   0  -4   1  347.57   81.69
   0  -4   1  369.46   81.59
   0   4  -1  380.16   81.69
   0  -4  -1  381.86   81.69
   0   4  -1  396.16   81.69
   0   4   1  379.66   81.59
   0   4   1  400.26   81.69
   0  -4   1  405.66   81.79
   0   4  -1  396.96   81.49
   0  -4   1  374.16   81.69
   0  -4   2   -1.20    3.00
   0   4  -2   -2.60    1.90
   0  -4  -2   -1.40    1.90
   0   4  -2    0.00    1.90
   0   4   2    2.30    3.30
   0   4   2    4.40    2.40
   0   4   3   31.80    9.60
   0  -4  -3   50.19    9.20
   0   4  -3   38.00    9.00
   0   4  -3   35.90    9.10
   0  -4   3   36.10    9.30
   0  -4   3   44.00   10.00
   0  -4   4  542.85  115.59
   0  -4   4  539.85  115.09
   0   4   4  518.25  115.49
   0   4  -4  554.54  114.89
   0   4  -4  528.55  114.89
   0  -4  -4  558.84  114.99
   0  -4  -5   29.70    6.70
   0  -4   5   23.90   10.70
   0  -4   5   -1.20    8.40
   0   4   5   24.50    7.90
   0   4  -5   21.20    6.40
   0   4  -5   24.70    8.80
   0  -4   6   -1.30    7.20
   0   4   6    5.80    7.00
   0  -4  -6    0.00    5.20
   0   4  -6    0.30    4.90
   0   4   7   40.10   12.00
   0  -4   7    5.90   12.90
   0  -4   8   19.50   17.80
   0   4   8   25.70   14.10
   0   4   9   22.80   17.30
   0  -4   9    5.60   18.20
  -1   4   0    0.20    0.90
  -1  -4   0   -1.60    1.60
  -1   4   0    0.40    0.70
  -1  -4   0   -1.20    1.30
   1   4   0   -3.40    1.50
  -1   4   0    1.30    1.90
   1  -4   0    2.20    0.70
  -1  -4   0   -0.20    1.00
   1  -4   0   -0.60    1.30
   1   4   0    1.40    1.00
   1  -4   0   -2.40    1.80
   1   4   0   -2.10    1.20
  -1   4   0    0.30    1.30
  -1   4   1  287.77   58.79
  -1  -4  -1  282.57   58.79
  -1   4   1  307.17   58.59
   1   4  -1  263.77   58.59
   1  -4   1  273.27   58.89
   1  -4   1  283.67   58.59
   1   4  -1  287.57   58.79
   1  -4   1  269.77   58.79
  -1  -4  -1  259.47   58.79
  -1   4  -1  280.57   58.79
  -1  -4   1  255.67   58.79
  -1   4  -1  278.17   58.59
   1   4   1  272.47   58.69
   1  -4  -1  295.77   58.59
   1   4   1  293.67   58.79
  -1   4  -1  259.67   58.79
  -1  -4   1  275.07   58.49
   1  -4  -1  251.87   58.69
   1   4  -2   27.30    9.20
  -1   4   2   31.50    9.20
   1  -4   2   37.00    9.10
   1  -4   2   34.70    9.40
  -1   4   2   36.80    8.50
   1  -4   2   46.10    9.00
  -1  -4  -2   50.89    9.20
  -1   4  -2   20.20    8.90
   1  -4  -2   41.30    8.50
  -1  -4   2   50.19    9.80
   1   4   2   40.80    9.20
  -1   4  -2   36.60    9.10
  -1   4  -2   50.09    9.40
   1   4   2   36.20    9.00
  -1   4   3   15.10    3.90
   1  -4   3   15.50    5.00
   1  -4   3   15.10    5.50
  -1   4   3   17.30    5.30
  -1  -4  -3    2.50    4.00
  -1   4  -3   10.30    4.70
  -1  -4   3   19.50    6.20
   1   4   3    9.70    4.90
  -1   4  -3   11.10    4.30
   1  -4  -3   10.50    3.30
  -1  -4  -4   85.39   16.20
  -1   4   4   72.79   16.70
   1  -4   4   76.89   16.50
  -1   4  -4   42.70   15.80
   1  -4  -4   74.99   15.50
  -1  -4   4   85.59   17.40
  -1  -4  -5   -0.70    4.60
   1  -4   5   -2.30    5.50
  -1   4   5    5.20    5.70
   1   4  -5    8.20    2.40
   1   4  -5    3.90    5.20
  -1  -4   5   16.50    7.30
   1  -4  -5    5.70    3.70
   1   4   5    5.00    5.50
  -1   4  -5    4.20    5.20
  -1  -4  -6   22.60    8.40
  -1   4   6    3.60    7.90
   1  -4   6   15.50    9.90
   1   4   6    7.20    8.50
  -1  -4   6   17.90   10.10
  -1   4  -6   11.70    8.90
   1  -4  -6   39.30    7.10
  -1   4   7   -7.60    8.90
   1  -4   7   -0.50    9.30
   1   4   7   -6.00    8.80
  -1  -4   7   14.60   11.60
  -1   4   8   -1.30   15.70
   1  -4   8    6.20   13.90
  -1  -4   8    1.50   17.50
   1   4   8    8.50   13.60
   1  -4   9    5.50   16.60
  -1   4   9   -4.20   17.60
   1   4   9  -24.90   14.90
  -1  -4   9   -3.80   17.20
   2  -4   0   11.30    4.80
  -2   4   0   15.00    5.00
   2  -4   0   19.80    4.30
  -2   4   0   11.90    4.20
  -2  -4   0   24.10    5.10
   2  -4   0   18.70    5.30
   2   4   0   19.50    5.10
   2   4   0   18.30    4.80
  -2   4   0   25.40    5.40
  -2  -4   0   17.10    4.90
   2  -4   1   -6.10    3.00
  -2   4   1    2.30    2.60
   2  -4   1    2.80    3.00
  -2   4   1    3.00    3.30
  -2   4   1    0.90    2.80
  -2  -4  -1    1.10    2.80
  -2  -4  -1   -5.20    2.60
   2   4  -1    2.20    2.90
   2   4  -1    4.20    2.40
   2  -4   1    1.50    1.80
  -2   4  -1    7.90    3.90
  -2   4  -1    0.70    2.70
  -2  -4   1   -5.50    2.20
  -2   4  -1   -0.60    2.80
   2   4   1    4.80    3.80
  -2  -4   1   -6.00    3.00
  -2   4  -1    0.80    1.80
   2  -4  -1   -1.60    2.40
   2  -4  -1    0.40    2.70
   2   4   1    2.50    2.70
   2  -4  -1   -4.90    3.30
  -2   4   2 1387.16  286.27
   2  -4   2 1364.66  286.07
  -2   4   2 1380.86  285.87
  -2  -4  -2 1327.17  286.17
   2   4  -2 1402.06  286.27
   2  -4   2 1325.07  286.27
  -2   4  -2 1286.17  285.97
  -2   4  -2 1401.26  286.27
  -2  -4   2 1302.27  285.77
  -2  -4   2 1331.47  285.77
  -2  -4   2 1457.25  286.47
   2   4   2 1354.96  286.17
   2  -4  -2 1348.57  285.97
   2  -4   3  110.39   26.50
  -2  -4  -3  135.99   26.80
  -2   4   3  117.59   26.10
   2   4  -3  114.09   27.10
  -2   4   3  124.49   27.00
   2   4   3  121.69   26.70
  -2  -4   3  128.59   27.20
   2  -4  -3  132.19   26.10
  -2   4  -3  105.29   26.70
  -2  -4  -4   36.90   11.00
  -2   4   4   56.19   12.00
   2  -4   4   47.40   10.60
   2   4   4   41.20   11.10
   2  -4  -4   30.70    9.60
  -2   4  -4   61.49   10.90
   2  -4   5   20.30    6.10
  -2  -4  -5    9.30    6.10
  -2   4   5   -5.80    5.90
   2   4   5    5.60    5.80
  -2   4  -5    4.50    6.80
  -2  -4   5    7.40    6.90
   2  -4  -5    1.90    3.70
  -2   4   6    9.40    8.40
  -2  -4  -6   23.90    8.40
   2  -4   6    8.30    7.70
   2   4   6    5.60    7.60
  -2   4  -6    4.60    8.90
   2  -4  -6   11.50    6.00
  -2  -4   6   13.80    9.80
  -2  -4  -7    5.40   11.50
  -2   4   7   -8.10   11.90
   2  -4   7    7.60   11.20
   2   4   7    8.60   10.90
  -2  -4   7    0.40    9.50
   2  -4   8   -9.70   12.90
  -2   4   8   18.80   13.20
  -2  -4   8   -0.50   15.80
   2   4   8   -7.00   14.70
   2  -4   9   25.20   19.70
  -2   4   9   -3.60   16.30
  -2  -4   9   10.80   21.80
   2   4   9    5.70   23.40
  -3   4   0   -4.50    3.00
   3   4   0   -2.60    2.70
   3  -4   0   -3.30    2.00
  -3   4   0   -0.30    3.70
  -3  -4   0    5.80    3.70
  -3   4   0    9.10    3.00
   3  -4   0    3.30    4.10
   3  -4   0    7.30    3.80
   3  -4   1  141.29   33.30
   3   4  -1  177.58   33.60
   3   4  -1  144.99   33.40
  -3  -4  -1  147.09   33.60
  -3   4   1  166.48   33.60
   3  -4   1  168.28   33.70
   3  -4   1  150.08   33.10
   3   4   1  141.09   33.40
  -3   4  -1  154.88   33.70
  -3  -4   1  180.38   33.50
  -3  -4   1  161.38   33.40
   3  -4  -1  176.78   33.30
  -3   4  -1  142.19   33.00
  -3   4  -1  156.18   33.30
   3   4   1  143.89   32.80
   3  -4  -1  176.38   33.40
   3   4  -2    9.60    4.00
  -3   4   2    2.90    4.40
   3  -4   2    0.90    3.10
  -3  -4  -2   -1.50    4.20
   3  -4   2  -10.00    3.70
  -3  -4   2   -3.30    5.00
  -3  -4   2   -0.80    3.00
  -3  -4   2    2.20    3.20
   3  -4  -2   -2.30    2.60
  -3   4  -2    1.60    3.60
   3   4   2    4.20    3.40
  -3   4  -2    8.40    5.00
   3  -4  -2    8.80    3.90
  -3  -4  -3   38.60   10.80
   3  -4   3   42.00   10.40
   3   4  -3   51.79   11.10
  -3   4   3   44.00   11.90
  -3  -4   3   38.00    9.50
   3   4   3   54.69   11.00
   3  -4  -3   44.90   10.00
  -3  -4   3   38.70    9.20
  -3   4  -3   49.00   11.30
  -3  -4   3   33.80   11.40
  -3   4   4  106.09   23.20
   3   4  -4  130.09   23.70
   3  -4   4   94.89   22.40
  -3  -4  -4  132.39   23.20
   3  -4  -4   91.59   21.60
   3   4   4   92.39   22.30
  -3   4  -4  104.59   22.70
  -3  -4   4   62.59   22.60
  -3   4   5   16.90    8.10
  -3  -4  -5    2.50    6.80
   3  -4   5   -4.80    5.50
   3  -4  -5    5.00    4.80
  -3  -4   5   12.30    8.20
   3   4   5   -1.20    5.90
  -3   4  -5   -0.10    6.50
  -3   4   6   35.30   12.80
   3  -4   6   23.90   10.60
  -3  -4  -6    8.10   10.90
  -3  -4   6   29.80   11.70
  -3   4  -6   34.40   11.60
   3   4   6   22.40   10.30
  -3  -4  -7   -4.90   14.80
  -3   4   7   24.20   13.70
   3  -4   7   13.30   11.80
   3   4   7    2.00   10.00
  -3  -4   7    1.90   10.40
  -3   4   8  -19.80   17.40
   3  -4   8   37.50   16.50
  -3  -4   8   -7.90   11.10
   3   4   8   -6.60   17.20
   3  -4   9  -19.70   20.70
  -3   4   9    0.70   18.80
  -3  -4   9   -5.00   19.90
   3   4   9   -5.90   22.20
   4  -4   0  311.67   71.69
   4  -4   0  317.67   72.09
  -4   4   0  325.17   71.89
  -4  -4   0  374.86   72.19
  -4  -4   0  344.17   71.49
  -4   4   0  357.36   72.19
   4   4   0  347.17   71.89
  -4  -4  -1    0.30    5.30
   4   4  -1    2.70    3.80
   4  -4   1    0.40    4.50
  -4   4   1    6.50    5.40
   4  -4   1   -5.90    2.70
  -4   4  -1   10.30    3.90
  -4   4  -1    0.60    5.40
   4   4   1    2.00    4.10
   4  -4  -1   14.90    4.00
   4  -4  -1    1.40    3.60
   4   4   1    3.60    2.50
  -4  -4   1    0.70    4.00
   4  -4   2    3.00    3.60
  -4  -4  -2   -3.40    4.80
   4  -4   2    8.10    5.70
   4   4  -2    2.00    4.40
  -4   4   2   -9.10    4.70
  -4   4  -2   22.10    6.30
  -4   4  -2    0.20    3.80
  -4  -4   2    5.20    4.20
   4   4   2    7.30    4.00
   4   4   2    6.30    4.90
   4  -4  -2    3.70    4.20
   4  -4  -2   -0.30    3.70
  -4  -4  -3    3.50    5.60
   4  -4   3    5.60    4.40
   4   4  -3   12.60    5.60
  -4   4   3   -2.90    5.90
  -4   4  -3  -11.50    5.10
  -4  -4   3    4.40    4.20
   4  -4  -3    3.90    3.90
  -4  -4   3  -13.20    7.10
   4   4   3    2.30    4.60
   4  -4  -3    9.80    5.20
  -4  -4   3   13.50    4.50
   4  -4   4  184.28   44.70
  -4   4   4  178.88   45.20
  -4  -4  -4  258.77   45.70
   4   4  -4  205.88   45.10
  -4   4  -4  207.18   45.30
  -4  -4   4  250.47   45.90
  -4  -4   4  205.68   43.70
   4   4   4  208.48   44.70
   4  -4  -4  188.58   44.40
  -4   4   5    6.80    8.50
  -4  -4  -5    2.40    6.80
   4  -4   5  -10.20    6.50
   4  -4  -5    6.30    6.60
  -4   4  -5   -1.60    7.70
   4   4   5   -1.40    7.20
  -4  -4   5    7.30    8.50
   4  -4   6   72.29   17.00
  -4  -4  -6   55.69   19.00
  -4   4   6   72.79   18.30
  -4  -4   6   87.79   20.90
  -4   4  -6   58.59   19.40
   4   4   6   40.70   16.20
   4  -4   7   21.20   13.50
  -4   4   7    1.30   10.40
  -4  -4  -7    5.80   15.40
  -4  -4   7    4.90   11.00
   4   4   7   -2.40   11.70
   4  -4   8   13.80   16.40
  -4   4   8   20.70   15.20
   4   4   8    2.70   15.60
  -4  -4   8  -26.60   12.10
  -4   4   9   -0.50   19.50
   4  -4   9    8.50   22.80
  -4  -4   9    5.20   26.20
   4   4   9   28.20   25.10
  -5  -4   0   -5.00    5.00
  -5   4   0   -3.40    3.80
  -5  -4   0    4.10    3.40
   5   4   0    5.80    4.70
  -5   4   0   -3.80    5.10
   5  -4   0    2.20    4.00
   5  -4   0    1.10    4.50
  -5  -4  -1  116.39   27.30
  -5   4   1  142.39   28.70
   5  -4   1  119.39   28.80
   5  -4   1  118.89   27.80
  -5  -4  -1  134.49   29.30
  -5   4   1  138.39   29.00
   5   4  -1  138.09   28.20
   5  -4  -1  140.99   28.10
  -5   4  -1  119.79   28.80
  -5  -4   1  126.79   28.70
   5   4   1  127.39   28.10
  -5   4  -1  117.19   27.90
   5  -4  -1  159.68   28.50
   5   4  -2   79.79   18.90
  -5   4   2   73.09   18.90
  -5  -4  -2   89.09   19.70
  -5   4   2   68.09   19.60
   5  -4   2   70.49   18.60
   5  -4   2  122.59   20.70
   5  -4  -2  105.09   19.30
  -5   4  -2   69.99   19.40
  -5   4  -2   74.19   18.60
   5   4   2  101.39   19.40
   5   4   2   68.69   18.00
  -5  -4   2   81.89   18.80
   5  -4  -2   81.39   18.80
   5   4  -3    5.40    6.00
   5  -4   3    2.30    5.10
  -5  -4  -3   -0.50    5.70
  -5   4   3   12.00    9.40
  -5   4  -3    5.20    6.60
   5   4   3  -10.40    4.10
   5  -4  -3    1.40    5.60
  -5  -4   3    5.00    5.10
  -5  -4   3  -10.50    8.20
   5  -4  -3    3.70    4.70
   5  -4   4   13.30    9.00
  -5   4   4   40.50   11.90
  -5  -4  -4   36.30   10.60
   5   4  -4   37.50   11.40
   5  -4  -4   34.00   10.20
  -5  -4   4   26.80   13.20
  -5  -4   4   26.60    8.20
  -5   4  -4   22.10   11.00
   5  -4  -4   44.30   10.80
   5   4   4   24.30    9.90
   5  -4   5   -1.40    7.30
  -5   4   5   14.20    9.70
   5   4  -5   -3.50    7.30
  -5  -4  -5    4.00   10.00
   5   4   5    2.60    7.70
  -5   4  -5    6.90    9.00
   5  -4  -5    7.20    9.10
  -5  -4   5   15.60    9.60
  -5  -4  -6   -6.70   11.00
  -5   4   6   -1.40   12.50
   5  -4   6    5.20   10.20
  -5   4  -6    8.60   13.00
  -5  -4   6   17.90   15.30
   5   4   6   15.50   11.70
  -5   4   7    8.90   14.60
   5  -4   7    7.20   12.80
  -5  -4   7   16.50   13.10
  -5   4  -7    7.80   19.80
   5   4   7   26.20   13.70
  -5   4   8   64.49   27.80
   5  -4   8   77.69   23.70
   5   4   8   59.49   23.30
  -5  -4   8   35.10   21.10
  -6  -4   0   69.49   15.40
  -6  -4   0   57.19   16.60
   6  -4   0   87.29   16.40
   6   4   0   73.59   16.60
   6  -4   0   48.10   16.70
  -6   4   0   61.69   16.40
  -6   4   0   66.59   17.60
   6  -4   1   46.40    9.30
  -6  -4  -1   28.80    7.40
  -6  -4  -1   11.30    9.50
   6   4  -1   32.40    9.20
   6  -4   1   -3.70    8.50
  -6   4   1   34.20   10.20
  -6   4   1   52.29   11.30
  -6   4  -1   25.30    8.50
   6   4   1   31.40    8.90
   6  -4  -1   32.30    9.20
  -6   4  -1   56.89   11.70
   6  -4  -1   29.20    9.40
  -6  -4   1   44.60   10.20
   6  -4   2  173.08   40.40
  -6  -4  -2  177.88   40.90
  -6   4   2  167.28   42.40
  -6   4   2  162.98   40.80
   6   4  -2  172.28   40.90
   6   4   2  179.38   40.00
   6  -4  -2  174.78   40.60
   6   4   2  228.58   40.90
  -6   4  -2  218.08   41.70
   6  -4  -2  212.08   40.80
  -6  -4   2  181.48   40.80
  -6   4  -2  189.08   40.40
  -6   4   3   -4.20    8.70
  -6   4   3    8.80    7.60
   6   4  -3    5.80    6.70
  -6  -4  -3   17.90    8.30
   6  -4   3   28.60    7.90
   6  -4  -3   17.10    7.10
  -6  -4   3   10.60    9.70
   6  -4  -3    8.40    7.00
  -6   4  -3   17.00    8.80
   6   4   3    5.10    7.00
  -6  -4  -4   77.49   18.10
  -6   4   4  103.89   19.70
   6   4  -4   74.29   17.60
   6  -4   4   69.79   17.20
   6  -4  -4   33.00   16.30
  -6  -4   4   51.39   18.60
   6   4   4   79.89   17.50
   6  -4  -4   60.09   18.30
  -6   4  -4   70.89   18.60
  -6   4   5   14.30   11.70
   6   4  -5   22.50   12.80
   6  -4   5   -2.30    8.60
  -6  -4  -5    4.30   10.50
  -6   4  -5   22.00   10.70
  -6  -4   5   -4.40   13.90
   6   4   5    6.20    9.00
   6  -4   6   66.29   19.70
  -6   4   6   55.59   20.30
  -6   4  -6  106.09   26.60
   6   4   6   55.49   20.10
  -6  -4   6   69.39   21.10
  -6   4   7    9.10   23.40
   6  -4   7   33.20   17.70
   6   4   7   22.70   16.80
  -6  -4   7   34.30   21.80
   6  -4   8   -0.80   19.90
  -6   4   8   -9.70   16.50
  -6  -4   8    7.80   21.40
   6   4   8    8.70   19.70
   7   4   0    0.10    5.50
  -7  -4   0   -5.80    7.00
  -7   4   0    0.40    5.80
   7  -4   0    0.90    5.60
  -7   4   0   -0.70    8.50
  -7  -4   0    2.70    5.10
   7  -4   0   -0.60    6.80
  -7  -4  -1   55.39   12.50
  -7   4   1   24.30   10.90
   7  -4   1   18.10   10.50
   7   4  -1   19.40    9.20
   7  -4   1   42.10   10.10
  -7  -4  -1   37.10    8.30
  -7   4   1    6.10   10.10
   7  -4  -1   36.80   11.10
  -7  -4   1   46.60   11.50
   7  -4  -1   11.80    9.10
   7   4   1   37.70   10.30
  -7   4  -1   48.40   10.10
  -7  -4   1   28.50   10.50
  -7   4  -1   43.70   12.80
  -7   4   2    4.90    7.90
   7   4  -2    2.10    5.70
  -7  -4  -2   -1.00    7.70
  -7   4   2   -4.50    8.30
  -7   4   2    2.90    9.30
   7  -4   2    0.30    6.30
   7   4   2    6.20    7.10
  -7   4  -2   10.60    6.70
   7   4   2    3.90    6.30
  -7  -4   2   11.90    7.70
   7  -4  -2    2.90    5.60
  -7   4  -2   -1.40    7.70
   7  -4  -2   -5.40    6.20
  -7   4   3   27.40    9.90
  -7   4   3   18.20   11.10
  -7  -4  -3   34.20   10.80
   7   4  -3    1.70    7.40
   7  -4   3    8.70    8.10
  -7  -4   3   -0.30    9.60
   7  -4  -3   11.40    7.20
   7  -4  -3   25.30   10.70
   7   4   3   15.40    9.10
  -7   4  -3   12.30   10.10
  -7  -4  -4   36.10   15.90
  -7   4   4   77.49   20.90
   7  -4   4   55.59   15.50
   7   4  -4   63.59   15.70
  -7   4  -4   72.99   17.80
   7  -4  -4   43.60   16.10
   7   4   4   38.50   15.60
  -7  -4   4   39.90   17.30
  -7   4   5   34.40   15.50
   7  -4   5   30.60   13.60
   7   4  -5   56.39   15.60
  -7  -4  -5   25.10   13.60
  -7  -4   5   20.10   18.10
  -7   4  -5    9.90   13.60
   7   4   5   41.20   13.30
   7  -4   6   40.40   16.40
  -7   4   6   45.70   21.70
   7   4  -6   31.00   14.40
   7   4   6   -1.50   15.00
  -7  -4   6   33.70   16.60
   7  -4   7   -8.90   16.70
   7   4   7  -12.80   17.00
   7  -4   8    9.00   23.60
  -7   4   8   30.90   22.10
   7   4   8   18.70   22.20
  -7  -4   8   10.30   19.70
  -8   4   0   49.00   13.70
   8  -4   0   16.80    8.30
   8   4   0   15.30    8.70
   8  -4   0   12.00    9.40
  -8   4   0    0.90    7.80
  -8  -4   0    7.80   10.60
  -8  -4   0   13.50    7.10
   8  -4   1   -2.80    6.40
   8  -4   1   -3.30    6.50
  -8   4   1   18.30    9.60
  -8  -4  -1   -5.50    8.70
   8   4  -1    3.10    6.70
  -8   4   1    3.40   10.20
  -8  -4  -1    0.60    5.30
   8   4   1    0.30    7.70
  -8  -4   1    8.40    8.20
  -8   4  -1    0.40    6.90
  -8   4  -1    8.80    8.90
  -8  -4   1   -0.70    7.90
   8  -4  -1  -11.10    7.20
   8  -4  -1  -11.80    6.90
  -8   4   2  100.49   24.30
  -8  -4  -2  102.09   24.00
  -8   4   2   89.29   24.40
  -8   4   2  100.39   23.40
   8   4  -2   82.79   22.40
   8  -4   2   76.89   22.30
   8   4   2   50.89   22.10
  -8  -4   2  138.69   23.30
  -8   4  -2   80.39   21.90
  -8   4  -2   93.59   24.10
   8  -4  -2   88.59   21.90
   8  -4  -2  117.49   23.70
  -8   4   3   17.00   14.80
   8  -4   3   28.60   11.70
   8   4  -3   42.30   12.40
  -8  -4  -3   18.10   13.40
  -8   4   3   31.40   19.60
   8  -4  -3   44.90   15.00
  -8  -4   3   15.00   13.30
  -8  -4   3   32.50   16.20
  -8   4  -3   27.70   14.40
   8   4   3   32.00   12.60
   8  -4  -3   34.20   12.40
   8   4  -4  120.99   28.80
  -8   4   4  123.79   32.80
   8  -4   4  140.19   29.40
  -8   4   4  116.59   32.10
  -8  -4  -4  152.98   29.20
  -8  -4   4   60.09   29.30
  -8   4  -4   82.99   29.60
   8  -4  -4  106.29   29.90
   8   4   4  131.69   29.70
  -8  -4  -5    5.60   16.50
   8   4  -5   34.30   13.60
  -8   4   5   32.90   15.60
   8  -4   5   24.00   15.10
   8  -4  -5   11.10   12.30
   8   4   5   16.90   12.60
  -8  -4   5   21.40   16.30
  -8   4  -5    7.60   14.50
   8   4  -6    9.80   13.60
  -8   4   6   -5.40   24.40
   8  -4   6   22.30   17.30
  -8  -4  -6  -10.40   17.20
   8   4   6  -16.60   16.20
  -8  -4   6   19.30   18.00
  -8   4  -6   22.10   24.70
  -8   4   7    2.70   18.90
   8  -4   7   -0.30   19.40
   8   4   7   10.80   21.60
  -8  -4   7    7.20   21.30
   9  -4   0   -3.90   11.10
  -9  -4   0  -10.50    8.10
   9   4   0  -14.30    8.50
  -9   4   0  -12.60    9.80
  -9   4   0   -2.90   12.20
   9  -4   0    5.80    8.10
  -9  -4   0    0.10   11.80
   9  -4   1   79.29   17.90
  -9  -4  -1   81.59   21.70
  -9   4   1   58.39   18.40
   9   4  -1   67.29   17.00
  -9   4   1   78.09   22.30
   9   4   1   63.89   18.00
  -9  -4   1   53.19   17.70
  -9   4  -1   42.70   16.60
  -9   4  -1   41.50   20.60
  -9  -4   1   67.09   19.50
   9  -4  -1   85.49   18.80
   9  -4  -1   49.99   19.30
   9   4  -2   73.09   19.60
  -9  -4  -2   80.89   23.50
   9  -4   2   55.19   20.50
  -9   4   2   34.80   21.60
  -9   4   2   54.49   24.80
  -9  -4   2   75.89   22.80
   9   4   2   89.99   19.70
  -9   4  -2   81.99   19.80
   9  -4  -2   60.69   18.90
  -9   4  -2   84.09   22.90
  -9  -4  -3   16.20   16.00
  -9   4   3  -14.70   19.50
   9  -4   3   23.70   12.90
  -9   4   3   -6.70   16.30
   9   4  -3   27.30   14.30
  -9  -4   3   31.40   21.90
   9   4   3    6.30   10.80
   9  -4  -3    6.90   11.30
  -9   4  -3   19.70   17.60
   9   4  -4   49.20   14.40
  -9   4   4   39.30   26.10
  -9  -4  -4   11.60   14.30
   9  -4   4   27.00   16.80
  -9   4  -4   -1.00   15.80
   9   4   4   35.30   14.90
  -9  -4   4   28.40   17.90
   9  -4  -4   21.20   15.60
  -9  -4  -5   -8.20   16.10
   9  -4   5    8.70   17.50
   9   4  -5   10.40   11.30
  -9  -4   5  -21.30   16.40
   9   4   5   -6.00   15.90
   9  -4  -5  -15.20   15.80
  -9   4  -5    1.80   19.40
   9   4  -6    9.40   16.10
   9  -4   6   -6.10   20.90
   9   4   6   -2.70   18.90
  -9  -4   6   25.70   20.50
   9   4   7   14.30   24.60
  -9  -4   7   -6.70   22.00
  10  -4   0  151.48   38.30
 -10   4   0  158.98   37.60
  10   4   0  175.38   38.60
 -10   4   1  120.49   25.10
 -10   4   1   19.60   15.10
  10   4  -1   12.40   13.70
  10  -4   1   40.20   14.60
 -10  -4   1   11.30   18.00
 -10   4  -1   19.20   13.60
  10  -4  -1   29.90   14.30
  10   4   1   68.59   16.60
 -10   4  -1   43.30   19.60
  10  -4  -1   31.20   18.70
  10   4  -2    9.90   11.30
 -10   4   2   58.69   20.80
 -10  -4  -2   36.40   17.80
 -10   4   2   24.40   17.70
  10  -4   2   25.40   14.20
 -10   4   2    6.10   21.60
  10  -4  -2   24.10   17.30
 -10  -4   2   15.10   17.70
  10  -4  -2    9.60   14.20
  10   4   2   39.00   16.10
 -10   4  -2   23.80   20.60
  10   4  -3    1.80   14.70
 -10   4   3   31.30   20.10
  10  -4   3   27.80   16.20
 -10  -4  -3   60.19   20.40
 -10  -4   3   16.70   22.70
 -10   4  -3   14.30   16.80
  10   4   3   16.80   15.70
  10  -4  -3   22.30   12.90
 -10   4   4   43.70   31.70
 -10  -4  -4   16.70   13.20
  10  -4   4   27.60   22.80
  10   4  -4   32.30   13.70
  10  -4  -4   -1.10   19.90
 -10  -4   4   18.40   18.90
  10   4   4    5.20   16.70
  10   4  -5  -10.50   17.90
 -10   4  -5    8.00   18.50
  10   4   5   -5.80   18.50
 -10  -4   5    0.80   20.80
  10   4  -6   17.60   23.10
  10   4   6    1.50   22.50
  11  -4   0    8.20   13.30
  11   4   0  -15.60   13.00
 -11  -4   0   -0.80   13.50
 -11   4   0   16.20   19.50
  11  -4   1   82.09   22.40
 -11   4   1   66.49   28.80
 -11   4   1   23.10   21.80
  11   4  -1   53.19   18.30
  11  -4  -1   14.50   17.40
  11   4   1   72.49   21.00
 -11   4   2   -3.40   24.20
 -11   4   2   23.10   20.10
  11   4  -2   20.70   12.30
  11  -4   2   -7.30   15.60
 -11   4  -2   12.80   19.50
  11  -4  -2    1.70   12.00
  11   4   2   31.40   16.60
  11   4  -3   18.90   13.70
 -11   4   3   11.10   23.70
  11  -4   3  -14.30   21.00
 -11   4   3   -1.00   25.00
  11  -4  -3    2.50   12.60
 -11  -4   3   -2.20   19.00
  11   4   3   14.80   19.80
 -11   4   4   38.90   38.40
  11   4  -4    2.70   19.20
 -11  -4   4   18.20   24.40
  11   4   4    1.60   21.20
  11   4  -5   -2.30   15.80
 -11  -4   5    1.80   27.40
  11   4   5  -29.90   21.40
  12   4   0   56.39   22.60
  12  -4   0   40.70   22.50
 -12  -4  -1   20.70   22.80
  12  -4   1   -8.40   19.50
  12   4  -1   -4.10   12.50
  12  -4  -1  -13.90   17.20
  12   4   1   11.10   19.20
  12   4  -2   18.20   15.60
  12   4   2   68.09   25.50
  12   4  -3    0.60   21.50
  12   4   3  -24.90   24.60
  12   4  -4   21.40   20.00
  12   4   4   13.50   27.10
 -12  -4   4  -15.80   29.00
  13   4   0   -1.40   21.30
  13   4  -1  -17.10   20.90
  13   4   1    7.20   27.40
  13  -4  -1    0.70   23.70
  13   4  -2   -2.40   23.80
  13   4   2   54.09   28.20
 -13   4   3   83.19   45.50
  13   4  -3   10.50   27.00
  13  -4  -3   18.10   22.20
  13   4   3  105.79   35.40
  14   4   0   19.00   31.40
   0   5   0    1.60    1.10
   0   5   0    2.10    1.60
   0  -5   0    1.50    0.90
   0  -5   0    0.30    0.90
   0  -5   0   -2.10    1.50
   0   5   0    3.00    0.90
   0  -5  -1   -1.50    1.60
   0   5  -1   -1.40    2.30
   0  -5   1   -4.00    1.80
   0  -5   1   -0.80    1.70
   0   5   1    1.40    1.40
   0  -5   1   -1.60    1.20
   0   5  -1   -0.40    2.20
   0  -5  -1   -0.30    1.30
   0   5   1    0.80    1.70
   0  -5   1   -5.90    2.00
   0   5  -1    1.60    1.10
   0   5  -1    2.70    1.80
   0   5   2   -0.80    2.40
   0   5   2   -3.10    2.90
   0   5  -2   -0.50    1.80
   0  -5   2   -8.80    3.00
   0  -5   2    0.00    2.10
   0   5  -2   -6.60    1.90
   0  -5  -2   -0.40    1.90
   0  -5  -3   -2.50    2.00
   0  -5   3   -0.40    3.40
   0   5  -3   -5.70    2.40
   0   5  -3    0.60    2.30
   0   5   3    2.00    4.00
   0   5  -4   13.90    5.10
   0   5   4   32.80    6.70
   0  -5  -4   18.50    5.40
   0   5  -5   -6.50    3.30
   0  -5   5  -11.60    5.90
   0   5   5   -0.10    5.00
   0  -5  -5   -0.10    3.80
   0   5   6    1.00    6.60
   0  -5  -6    1.90    5.20
   0  -5   6    0.90    8.40
   0   5   7    4.30    9.00
   0  -5   7   -9.70    9.50
   0   5   8   16.10   16.90
   0  -5   8    6.30   11.60
   0  -5   9   14.90   21.40
   0   5   9  -12.60   16.70
  -1   5   0    1.10    0.90
  -1   5   0    0.60    0.80
  -1  -5   0   -1.70    1.30
  -1   5   0    2.90    1.60
  -1   5   0    2.80    2.30
   1  -5   0   -0.60    2.00
  -1  -5   0    4.40    2.00
   1   5   0   -0.80    1.20
   1  -5   0    1.00    1.30
  -1  -5   0    2.70    1.50
   1   5   0   -0.90    1.60
   1   5   0   -3.20    1.20
   1  -5   0    0.20    0.80
   1  -5   1    9.90    3.50
   1  -5   1   11.00    2.40
   1   5  -1    6.40    2.10
  -1  -5  -1    8.70    2.90
   1  -5   1    4.50    3.00
   1   5  -1    6.20    3.00
  -1   5   1    9.60    2.50
  -1   5   1    5.20    2.90
  -1  -5  -1    8.40    3.00
   1   5   1   10.00    3.10
  -1   5  -1   11.50    3.50
  -1   5  -1    4.50    2.90
   1  -5  -1    6.90    3.10
   1  -5  -1    4.50    2.40
  -1   5  -1   11.90    2.50
  -1  -5   1    8.50    2.00
   1   5   1    6.70    2.90
  -1  -5   1    7.30    3.00
   1   5  -2 1181.08  253.27
  -1   5   2 1296.67  253.37
   1  -5   2 1186.68  253.17
   1  -5   2 1133.59  253.17
  -1  -5  -2 1227.48  253.17
  -1   5   2 1260.17  253.07
  -1  -5   2 1167.78  253.37
  -1   5  -2 1153.98  253.17
  -1   5  -2 1207.48  253.17
   1  -5  -2 1209.08  253.07
  -1   5  -2 1151.68  253.17
   1   5   2 1192.98  253.27
   1  -5   3   25.10    7.60
  -1   5   3   22.10    6.50
  -1   5   3   31.20    7.80
  -1  -5  -3   18.60    6.70
   1  -5   3   39.00    7.60
  -1   5  -3   26.80    7.10
  -1  -5   3   18.10    7.30
   1   5   3   30.50    7.20
   1  -5  -3   30.90    6.20
  -1   5  -3   18.80    6.70
  -1   5   4  366.26   78.69
   1  -5   4  364.06   78.69
  -1  -5  -4  374.66   78.39
  -1  -5   4  308.87   78.49
  -1   5  -4  361.46   78.29
   1   5   4  385.16   78.59
   1  -5  -4  389.36   77.99
   1  -5   5   -0.40    5.70
  -1   5   5   -8.70    5.40
  -1  -5  -5    5.70    4.80
  -1   5  -5    0.80    5.30
   1  -5  -5   14.80    4.00
   1   5   5   11.80    5.70
  -1  -5   5    7.70    6.50
  -1   5   6   -2.90    6.80
   1  -5   6   28.30   10.00
  -1  -5  -6    0.00    6.50
  -1   5  -6    3.00    7.60
   1   5   6   20.00    8.80
  -1  -5   6   30.30   10.20
   1  -5  -6    4.10    5.50
   1  -5   7   -3.90   10.00
  -1   5   7   11.80   11.20
  -1  -5   7    6.40    9.80
   1   5   7   -6.00    8.50
  -1   5   8    0.60   15.50
   1  -5   8   -7.40   11.70
  -1  -5   8   19.80   13.90
   1   5   8    1.30   11.20
   1  -5   9   21.60   21.20
  -1   5   9   15.10   15.90
  -1  -5   9  -12.00   21.20
   1   5   9  -27.50   19.30
   2   5   0  697.43  145.29
  -2   5   0  711.33  145.39
  -2  -5   0  741.23  145.29
  -2   5   0  692.93  145.09
   2   5   0  650.43  145.29
   2  -5   0  682.63  145.09
   2  -5   0  691.83  145.39
   2  -5   0  626.14  145.29
  -2  -5   0  686.53  145.29
  -2   5   0  688.73  145.39
   2   5  -1  191.18   42.50
   2  -5   1  210.08   42.80
  -2   5   1  204.08   42.60
  -2  -5  -1  203.68   42.80
   2  -5   1  199.88   42.80
   2   5  -1  235.38   42.80
  -2   5   1  179.38   42.70
   2  -5   1  220.78   42.40
  -2   5   1  201.58   42.60
  -2   5  -1  182.48   42.80
  -2  -5   1  210.58   42.50
   2  -5  -1  190.78   42.60
  -2   5  -1  188.88   42.80
  -2   5  -1  177.38   42.30
   2  -5  -1  189.88   42.60
   2  -5  -1  194.68   42.60
  -2   5  -1  211.98   42.80
   2   5   1  214.58   42.70
   2   5  -2   67.79   14.50
  -2   5   2   69.89   14.60
  -2   5   2   73.79   13.70
   2  -5   2   88.59   13.90
  -2  -5  -2   82.99   14.60
   2  -5   2   63.19   14.50
  -2   5  -2   58.99   14.40
  -2  -5   2   73.59   15.10
   2   5   2   98.59   14.30
   2  -5  -2   74.09   13.70
  -2  -5   2   38.50   13.40
  -2  -5   2   42.10   13.50
  -2   5   3   34.70    9.80
  -2   5   3   29.30   10.30
   2   5  -3   32.90   10.40
   2  -5   3   51.39   10.00
  -2  -5  -3   32.70   10.10
  -2   5  -3   40.40   10.30
   2  -5  -3   42.00    9.20
   2   5   3   51.39   10.70
  -2  -5   3   48.50   11.00
  -2  -5  -4   33.90    8.80
   2  -5   4   27.60    8.60
  -2   5   4   17.30    9.10
  -2  -5   4   34.20   10.40
  -2   5  -4   45.90    9.20
   2   5   4   42.20    9.50
   2  -5  -4   27.30    7.60
   2  -5   5   -2.90    5.00
  -2  -5  -5   -0.40    5.10
  -2   5   5    7.30    6.40
  -2   5  -5   -2.00    6.10
   2  -5  -5    0.30    3.60
   2   5   5  -10.60    4.90
  -2  -5   5    8.30    7.10
  -2  -5  -6   66.29   15.90
   2  -5   6   57.89   15.40
  -2   5   6   29.80   14.70
  -2   5  -6   69.29   16.10
   2  -5  -6   54.09   12.90
  -2  -5   6   38.70   15.60
   2   5   6   63.59   16.50
  -2  -5  -7   28.90   12.90
  -2   5   7   11.50   10.10
   2  -5   7   10.40   10.60
   2   5   7   17.00   11.20
  -2  -5   7    4.50   11.30
  -2   5   8   22.50   17.40
   2  -5   8    1.10   12.60
   2   5   8   -2.90   15.30
  -2  -5   8   10.30   13.90
   2  -5   9    5.90   22.20
  -2   5   9    7.30   17.60
  -2  -5   9   16.90   20.40
   2   5   9    4.70   18.10
   3  -5   0    1.20    4.20
  -3  -5   0    4.60    3.90
  -3   5   0   -1.50    2.40
   3  -5   0   -5.20    3.20
  -3   5   0    1.40    3.10
   3   5   0    2.20    3.00
   3  -5   0    5.10    2.40
   3  -5   1   48.70   11.70
  -3   5   1   60.79   12.70
   3   5  -1   46.60   12.20
  -3  -5  -1   70.49   12.90
   3  -5   1   48.80   12.60
  -3   5   1   61.19   13.10
   3  -5   1   65.39   13.00
   3   5  -1   37.40   12.10
   3  -5  -1   63.79   12.40
  -3   5  -1   72.19   12.30
  -3  -5   1   47.10   12.10
  -3   5  -1   57.69   13.00
   3   5   1   37.90   12.30
   3  -5  -1   47.90   12.00
  -3   5  -1   44.00   11.50
  -3  -5   1   71.59   12.40
   3  -5   2    2.90    4.50
   3  -5   2   -4.30    2.30
   3   5  -2    0.40    3.50
  -3   5   2    5.00    4.70
  -3  -5  -2    7.80    4.80
   3   5   2   -2.50    3.50
  -3  -5   2    0.60    2.90
  -3   5  -2   -4.10    4.10
   3  -5  -2    7.60    4.10
  -3  -5   2   -2.00    2.70
  -3   5  -2   -0.20    3.90
   3  -5  -2   -5.10    2.50
  -3  -5  -3    7.60    5.90
   3   5  -3   12.50    6.10
  -3   5   3   16.10    7.20
   3  -5   3   16.30    5.30
   3  -5  -3   14.80    4.60
  -3  -5   3   15.20    4.10
  -3  -5   3    9.80    3.60
  -3   5  -3   22.60    6.50
   3   5   3   18.70    6.30
  -3  -5   3   34.70    8.00
  -3  -5  -4   17.40    7.30
   3   5  -4   15.20    7.60
   3  -5   4   31.90    7.40
  -3   5   4   18.60    8.60
   3   5   4   16.40    6.90
  -3   5  -4   23.60    8.00
   3  -5  -4   15.10    5.70
  -3  -5   4   19.10    8.60
   3  -5   5    2.80    6.20
  -3  -5  -5    9.40    7.40
  -3   5   5    9.00    7.60
   3  -5  -5    9.30    5.10
  -3  -5   5   15.40    8.30
   3   5   5   10.50    6.50
  -3   5  -5   -4.40    6.00
   3  -5   6   18.50   10.00
  -3   5   6   14.40   10.90
  -3  -5  -6   28.00   11.30
  -3   5  -6   26.70   12.40
   3   5   6   30.20   11.60
  -3  -5   6   11.00   12.70
  -3  -5  -7   -9.70   13.40
   3  -5   7   -4.00    9.00
  -3   5   7    0.90   11.90
  -3  -5   7   -7.30   11.80
   3   5   7   38.50   13.60
  -3   5   8  -12.70   11.80
   3  -5   8    4.70   14.60
  -3  -5   8   19.40   17.50
   3   5   8   12.70   13.90
  -3   5   9  -15.50   21.40
   3  -5   9   -7.60   17.30
  -3  -5   9  -17.60   23.90
   3   5   9    6.20   18.10
   4   5   0   11.50    4.50
  -4   5   0   13.10    5.40
  -4   5   0   11.40    4.70
   4  -5   0    5.00    3.70
  -4  -5   0   10.30    5.30
   4  -5   0    1.20    5.30
  -4   5   0   10.90    4.70
   4   5  -1   14.50    4.90
   4  -5   1   12.50    4.20
   4  -5   1   21.80    6.60
  -4   5   1   -4.10    5.30
  -4  -5  -1    3.70    5.60
  -4  -5   1   18.80    5.40
   4  -5  -1    5.60    4.30
   4   5   1    5.10    4.90
   4  -5  -1   20.60    5.20
  -4   5  -1   19.10    5.10
  -4   5  -1    2.80    3.80
  -4   5  -1   15.90    6.20
  -4   5   2  132.29   25.40
   4  -5   2  104.09   24.70
  -4  -5  -2  134.99   24.70
   4   5  -2  124.89   24.30
   4  -5   2  102.39   23.60
   4   5   2   93.99   23.60
   4  -5  -2  103.89   23.90
  -4  -5   2  108.39   24.00
  -4   5  -2  117.89   24.10
   4   5   2   88.39   24.10
   4  -5  -2  111.79   24.20
  -4   5  -2  119.29   25.20
  -4  -5  -3    0.20    5.60
  -4   5   3   16.20    7.80
   4  -5   3   18.70    5.20
   4   5  -3    8.80    5.30
   4   5   3   15.70    5.70
  -4  -5   3    1.40    4.60
  -4  -5   3    8.00    7.10
   4  -5  -3   -2.50    5.40
  -4   5  -3   19.50    7.40
   4  -5  -3    6.40    4.80
  -4  -5   3    3.40    4.20
   4  -5   4   28.80    7.20
   4   5  -4    6.20    7.10
  -4   5   4   44.70   10.50
  -4  -5  -4   11.20    7.00
   4  -5  -4    7.50    6.10
  -4  -5   4   26.70    8.50
  -4  -5   4   16.70    4.50
   4   5   4    6.30    7.20
  -4  -5   4   11.30    5.90
  -4   5  -4   36.80    9.00
  -4  -5  -5   -4.20    8.80
   4  -5   5    6.80    7.00
  -4   5   5   -7.10    7.80
  -4   5  -5    7.20    8.40
   4   5   5   11.20    7.50
   4  -5  -5   16.60    7.40
  -4  -5   5   -5.60    7.80
   4  -5   6   17.40   10.00
  -4   5   6   19.60   11.10
  -4  -5  -6   13.70   11.10
  -4   5  -6   10.10   12.00
   4   5   6   26.00   10.60
  -4  -5   6   11.60   13.10
  -4   5   7    4.10   11.20
   4  -5   7   11.40   12.20
  -4  -5   7    1.00   11.70
  -4   5  -7    1.70   14.10
   4   5   7   22.00   11.80
   4  -5   8   10.10   16.70
  -4   5   8   37.70   17.20
  -4  -5   8  -10.00   14.00
   4   5   8    8.80   14.60
  -4   5   9   -8.10   19.60
   4  -5   9   24.40   21.00
   4   5   9  -10.10   23.00
  -4  -5   9   50.59   20.50
  -5   5   0   -2.00    4.20
  -5   5   0    1.50    5.80
   5  -5   0    6.90    5.60
  -5  -5   0    4.40    5.50
  -5  -5   0    2.90    3.80
   5   5   0    9.00    4.40
   5  -5   0    3.70    3.90
   5  -5   1  221.78   37.40
   5   5  -1  166.18   36.70
  -5   5   1  160.68   37.10
  -5   5   1  179.98   37.20
   5  -5   1  172.88   36.40
  -5  -5  -1  174.88   37.30
  -5  -5   1  121.29   36.60
  -5   5  -1  177.88   36.70
  -5   5  -1  199.58   37.50
   5  -5  -1  141.69   36.40
   5   5   1  189.98   36.80
   5  -5  -1  157.18   36.70
   5  -5   2    4.10    6.60
  -5   5   2    6.90    8.00
   5   5  -2    3.50    4.60
  -5  -5  -2    9.20    5.80
   5  -5   2    3.10    4.50
   5  -5  -2    4.50    5.10
  -5   5  -2   -4.60    6.00
  -5  -5   2   -6.30    5.10
   5   5   2   -2.20    4.10
  -5   5  -2   -2.40    4.40
   5   5   2    9.70    5.50
   5  -5  -2    1.50    4.60
   5   5  -3   43.00   12.20
   5  -5   3   47.60   11.80
  -5  -5  -3   63.39   13.30
  -5   5   3   56.39   13.30
  -5  -5   3   43.30   11.40
  -5  -5   3   26.30   13.00
  -5   5  -3   50.19   13.00
   5  -5  -3   44.10   12.10
   5  -5  -3   36.00   11.70
   5   5   3   50.09   12.30
  -5   5   4    5.50    9.90
   5  -5   4   20.20    6.80
   5   5  -4   32.00    9.60
  -5  -5  -4   10.70    8.20
  -5  -5   4   22.50   11.60
   5   5   4    0.20    6.10
  -5  -5   4    2.20    5.20
  -5   5  -4    6.40    8.60
   5  -5  -4    8.80    6.80
   5   5  -5   45.20   14.30
  -5  -5  -5   48.40   14.70
  -5   5   5   58.19   16.10
   5  -5   5   52.29   13.90
   5   5   5   31.70   14.50
   5  -5  -5   60.79   14.70
  -5  -5   5   19.70   13.80
  -5   5  -5   61.69   15.60
  -5   5   6   16.40   15.50
   5  -5   6   15.80   11.30
  -5   5  -6   16.60   13.40
  -5  -5   6   -1.20   14.00
   5   5   6   11.70   10.00
  -5   5   7   15.30   13.20
   5  -5   7   34.60   15.60
  -5  -5  -7   10.80   17.50
   5   5   7   15.30   14.80
  -5  -5   7   16.40   13.90
  -5   5  -7   19.40   21.20
   5  -5   8   67.79   23.00
  -5  -5   8   42.60   26.90
   5   5   8   41.40   21.30
   6  -5   0    3.10    5.10
   6   5   0   13.40    6.30
   6  -5   0    3.60    6.90
  -6   5   0    9.30    5.60
  -6   5   0   -8.80    6.50
  -6  -5   0    8.40    4.30
  -6  -5   0   21.30    7.40
  -6   5   1   33.90    9.40
   6  -5   1   19.40    9.60
   6   5  -1   30.90    8.90
  -6   5   1   24.30    9.30
   6  -5   1   33.00    7.90
  -6  -5  -1   24.40    6.30
  -6  -5  -1   -4.20    8.40
   6   5   1   14.60    8.30
  -6   5  -1   26.40   10.10
  -6  -5   1   17.80    8.80
  -6   5  -1   42.70    8.60
   6  -5  -1   48.30    8.80
   6  -5  -1   16.80    8.10
   6  -5   2   28.50    8.40
  -6   5   2   39.60   11.00
   6  -5   2    8.10    6.60
   6   5  -2   17.30    7.90
  -6  -5  -2    5.00    7.10
  -6   5   2   21.40    8.80
  -6  -5   2   13.80    7.50
   6  -5  -2   25.30    7.60
  -6   5  -2   24.70    7.30
  -6   5  -2    7.40    8.10
   6   5   2   10.40    6.20
   6  -5  -2   16.20    7.80
   6   5   2   32.60    8.20
   6  -5   3   19.80    7.00
  -6   5   3   11.40    8.90
  -6   5   3   -6.70    9.40
   6   5  -3   -4.50    5.70
  -6  -5  -3   -2.40    7.20
  -6  -5   3   17.80    9.90
  -6  -5   3   -5.60    6.10
   6  -5  -3    5.20    8.20
  -6   5  -3    9.30    7.50
   6  -5  -3   13.10    7.60
   6   5   3    2.60    6.60
  -6  -5  -4   96.69   20.70
   6   5  -4   50.09   18.90
   6  -5   4  117.69   20.30
  -6   5   4   79.39   20.80
   6  -5  -4  105.29   21.30
  -6  -5   4   47.60   20.40
   6  -5  -4   85.49   19.70
  -6   5  -4   97.19   21.00
   6   5   4   55.49   18.70
  -6   5   5   35.10   12.80
   6  -5   5   -2.30    8.60
  -6  -5  -5  -11.50    8.80
   6   5  -5   -3.80   11.60
   6  -5  -5   18.50   11.60
   6   5   5    7.40    9.00
  -6   5  -5   11.40   14.10
  -6  -5   5   14.80   13.70
   6  -5   6   40.20   14.60
  -6   5   6   57.09   21.00
  -6   5  -6   22.30   18.60
   6   5   6   33.90   13.20
  -6  -5   6   25.30   14.80
   6  -5   7   39.00   19.40
  -6  -5   7   16.40   17.10
   6   5   7   72.69   18.00
   6  -5   8   -6.10   19.80
  -6   5   8   55.99   22.90
  -6  -5   8   -8.90   17.20
   6   5   8  -15.30   17.00
   7   5   0   23.40    6.80
  -7  -5   0    3.60    4.70
  -7   5   0   -6.10    6.10
  -7   5   0    2.00    7.60
   7  -5   0   -2.70    6.50
  -7  -5   0   -1.00    7.80
   7  -5   0   10.00    6.10
  -7   5   1  116.99   30.20
   7  -5   1  131.39   29.20
  -7   5   1  136.49   30.00
   7  -5   1  139.79   30.00
  -7  -5  -1  111.89   27.80
   7   5  -1  132.29   28.90
  -7  -5  -1  155.58   30.80
   7  -5  -1  101.89   29.30
  -7   5  -1   97.49   30.10
   7  -5  -1  144.39   29.40
  -7   5  -1  148.39   29.40
   7   5   1  125.59   29.10
  -7  -5   1  161.08   30.20
  -7   5   2    5.70    9.70
   7  -5   2   22.50    7.90
  -7   5   2    1.20   10.50
  -7  -5  -2   12.80    9.20
  -7   5   2   11.90    8.60
   7   5  -2    6.60    6.50
   7   5   2    5.80    6.50
  -7   5  -2   10.20    8.60
   7   5   2   22.50    7.50
   7  -5  -2    9.40    7.20
  -7  -5   2   14.80    8.20
  -7   5  -2    4.70    7.00
   7  -5  -2   -2.80    6.90
  -7   5   3   67.69   17.00
   7   5  -3   46.90   15.30
   7  -5   3   99.79   16.70
  -7  -5  -3   58.59   17.40
  -7   5   3   56.29   19.20
  -7   5  -3   48.50   16.10
   7   5   3   47.80   15.70
  -7  -5   3   32.90   16.70
   7  -5  -3   50.29   15.50
   7  -5  -3   81.99   18.80
  -7   5  -3   46.60   16.20
  -7  -5  -4   20.40   12.20
   7   5  -4    7.70    9.20
   7  -5   4   33.00   10.80
  -7   5   4   19.70   18.50
   7  -5  -4   29.20   12.40
  -7   5  -4   29.50   12.70
  -7  -5   4   44.50   15.00
   7   5   4   10.20   10.80
   7  -5   5   47.40   15.90
   7   5  -5   33.20   16.50
  -7  -5  -5   74.79   19.90
  -7   5   5   34.20   17.10
   7   5   5   54.79   16.80
  -7   5  -5   50.59   17.60
  -7  -5   5   37.10   23.50
  -7   5   6   65.59   27.80
   7  -5   6   79.29   19.80
   7   5  -6   29.60   16.10
  -7  -5  -6   59.39   21.30
   7   5   6   23.00   17.30
  -7  -5   6   39.10   17.50
  -7   5  -6   29.70   17.20
   7  -5   7   -9.80   16.90
   7   5   7   -1.30   17.60
  -7  -5   7  -10.00   14.70
  -7   5   8    7.70   22.20
   7  -5   8   13.00   22.60
   7   5   8   29.90   23.30
  -7  -5   8    8.70   17.70
   8  -5   0    8.50    7.80
   8  -5   0   -5.40    6.30
  -8   5   0   -2.00    7.30
  -8  -5   0   -0.50    9.30
   8   5   0   -2.80    7.40
  -8   5   0   -2.50    9.10
  -8  -5   0    5.80    6.00
  -8  -5  -1    3.40    9.90
   8  -5   1    3.70    7.20
  -8  -5  -1    3.00    5.60
  -8   5   1   -0.90    8.50
  -8   5   1   -1.60    9.10
   8   5  -1   14.30    7.40
   8  -5   1   -6.90    8.30
  -8  -5   1    0.40    8.30
   8  -5  -1   -5.00    6.60
   8   5   1    8.20    7.40
   8  -5  -1    1.90    7.90
  -8   5  -1    8.90   12.00
  -8  -5   1    1.00    8.50
  -8   5  -1    6.20    7.60
  -8   5   2  220.28   46.90
  -8   5   2  227.58   47.50
  -8  -5  -2  171.18   46.50
  -8   5   2  187.98   48.70
   8   5  -2  140.19   44.80
   8  -5   2  202.78   45.30
  -8   5  -2  211.68   45.10
   8  -5  -2  225.58   45.40
   8   5   2  184.78   45.00
  -8   5  -2  245.88   48.50
  -8  -5   2  240.68   47.90
   8  -5  -2  234.48   46.50
  -8   5   3   17.30   12.60
  -8  -5  -3   19.60   11.20
   8   5  -3   10.20    9.00
   8  -5   3    2.80   10.60
  -8   5   3    6.20   16.90
  -8  -5   3   -5.70   11.50
   8  -5  -3   -6.70    9.70
  -8   5  -3    9.10   10.60
   8  -5  -3   17.80   11.70
  -8   5  -3    5.70   10.60
   8   5   3  -10.60    9.20
   8   5  -4   12.10    9.80
  -8   5   4   27.10   18.00
   8  -5   4   29.20   13.50
  -8   5   4   42.70   16.30
  -8  -5  -4   44.90   13.50
  -8  -5   4    2.00   14.10
   8  -5  -4    9.60   10.10
   8  -5  -4   30.30   15.20
  -8   5  -4   13.50   13.40
   8   5   4   -6.80   11.60
  -8   5   5   14.90   18.30
   8   5  -5   57.69   16.10
   8  -5   5   63.59   18.00
   8   5   5   66.59   17.30
  -8  -5   5   32.20   18.60
   8  -5  -5   36.60   15.70
  -8   5  -5   24.40   17.40
   8   5  -6   29.90   15.90
   8  -5   6    1.90   16.80
  -8   5   6   13.60   22.30
  -8  -5   6   24.90   25.00
   8   5   6    0.40   15.90
  -8   5  -6   17.40   19.70
   8  -5   7   19.30   22.50
  -8  -5   7   15.90   32.00
   8   5   7   29.70   21.50
   9  -5   0  -13.60    9.20
  -9   5   0  -12.70   10.70
   9  -5   0    9.10    8.80
  -9  -5   0   -6.60    8.00
   9   5   0   -4.00    8.20
  -9   5   0   -7.40    8.70
  -9   5   1   -1.10   12.20
   9   5  -1   29.60   12.30
  -9   5   1   22.90   15.10
   9  -5   1   50.89   12.20
  -9  -5  -1   26.90   11.50
  -9   5  -1   42.00   11.50
  -9  -5   1   33.90   13.10
  -9   5  -1    0.70   13.80
   9   5   1   22.70   12.50
   9  -5  -1    6.50   11.80
   9  -5  -1   11.60   10.40
  -9  -5   1   42.70   12.60
   9  -5   2   27.50   13.50
  -9  -5  -2   29.00   16.00
  -9   5   2   10.80   15.60
  -9   5   2   31.70   20.90
   9   5  -2    8.20   11.80
  -9   5   2   39.00   15.70
   9  -5  -2   54.59   14.80
  -9   5  -2   38.70   12.60
   9  -5  -2   17.80   15.50
  -9   5  -2   10.20   14.50
   9   5   2   32.60   14.00
   9   5  -3   85.19   19.70
  -9   5   3   28.00   24.10
  -9  -5  -3   76.79   23.60
  -9   5   3   61.59   28.20
   9  -5   3   69.29   21.90
  -9   5  -3   99.09   25.10
  -9  -5   3   51.09   21.60
   9  -5  -3   30.70   19.40
   9   5   3  120.39   21.50
   9  -5   4   29.10   16.50
  -9  -5  -4   73.29   19.80
  -9   5   4   34.60   26.40
   9   5  -4   12.40   15.40
   9  -5  -4   48.20   19.30
   9   5   4   39.40   15.40
  -9  -5   4   18.40   23.50
  -9   5   5   25.90   26.70
   9  -5   5  -13.10   18.10
   9   5  -5   -3.70   12.30
  -9  -5  -5    0.80   14.20
   9  -5  -5    9.70   19.40
  -9  -5   5   -9.50   17.50
   9   5   5  -30.20   14.50
  -9   5  -5   -2.00   19.50
   9   5  -6  -11.80   18.60
  -9   5   6  -16.40   20.20
  -9  -5   6  -14.80   24.90
  -9   5  -6   21.90   21.40
   9   5   6    2.70   18.90
  -9   5   7    4.90   26.30
   9   5   7  -31.20   21.20
  -9  -5   7   -5.60   21.90
  10  -5   0   70.19   22.40
 -10   5   0   84.79   30.70
 -10   5   0   89.29   22.90
  10   5   0  121.29   25.00
 -10  -5   0   63.79   26.00
  10   5  -1    8.10   10.50
 -10  -5  -1   34.10   14.90
 -10   5   1   19.20   16.90
 -10   5   1    9.80   14.10
  10  -5   1   46.50   17.00
 -10   5  -1    2.80   14.90
  10  -5  -1   38.10   15.80
  10   5   1   12.30   13.80
  10  -5  -1   15.90   12.00
 -10   5  -1    3.30   12.20
  10  -5   2   25.10   15.60
  10   5  -2   16.90   11.00
 -10   5   2   62.89   26.40
 -10   5   2   15.10   17.90
 -10   5   2    3.20   15.90
 -10  -5  -2   74.09   22.70
 -10  -5   2   39.40   18.00
  10  -5  -2   32.80   15.40
 -10   5  -2  -10.40   12.80
  10   5   2   53.89   16.30
 -10  -5  -3   39.00   13.20
 -10   5   3   26.40   26.10
  10  -5   3   41.30   16.70
  10   5  -3   17.60   12.70
 -10  -5   3  -15.10   15.70
 -10   5  -3   18.40   21.20
  10  -5  -3  -12.10    9.90
  10   5   3   14.70   14.90
 -10   5   4    8.00   27.10
 -10  -5  -4    9.80   18.10
 -10   5   4   -6.30   26.90
  10   5  -4   -0.70   13.10
  10  -5   4    6.00   18.30
  10  -5  -4  -12.40   18.90
 -10  -5   4   15.00   18.20
  10   5   4  -10.30   15.90
  10   5  -5   13.90   17.10
 -10   5  -5    1.50   20.20
  10   5   5    1.40   17.40
  10   5  -6    9.20   24.80
 -10   5   6    5.50   24.30
  10   5   6    3.10   21.40
  11  -5   0  -20.20   13.50
  11   5   0  -14.00   15.70
 -11   5   0   13.50   18.70
  11  -5   1   95.09   28.70
 -11   5   1  112.19   27.40
 -11  -5  -1   59.69   26.30
  11   5  -1   95.09   26.10
  11  -5  -1   50.19   26.00
  11   5   1  121.89   26.90
  11  -5   2   -2.80   17.00
 -11   5   2    7.40   21.50
  11   5  -2   30.00   14.00
 -11  -5  -2   15.10   13.50
  11   5   2   40.90   18.40
  11  -5  -2   17.70   16.30
 -11   5  -2    6.40   18.40
 -11   5   3   11.40   25.30
  11   5  -3   17.50   15.80
  11  -5   3   -9.50   19.50
 -11   5   3   12.30   24.90
  11  -5  -3  -14.80   11.40
 -11  -5   3    6.50   30.50
  11   5   3   17.70   20.50
 -11   5   4  -12.40   31.60
  11   5  -4   13.40   14.50
 -11  -5   4   -6.90   21.60
  11  -5  -4  -12.80   19.40
  11   5   4   -7.00   19.20
 -11   5   5   -5.20   29.70
  11   5  -5  -14.00   20.00
  11   5   5   -5.70   20.00
  11  -5  -5    0.00   16.70
  12  -5   0   21.90   19.30
  12   5   0    9.70   16.10
  12  -5   1   21.00   21.10
  12   5  -1   14.60   16.10
  12   5   1   32.50   22.40
  12   5  -2   77.39   26.20
  12   5   2   73.79   28.70
  12   5  -3    7.60   14.80
 -12  -5   3    1.00   25.00
  12   5   3  -24.30   24.80
 -12   5   4    5.10   46.80
  12   5  -4  -12.40   23.50
  12   5   4    6.00   26.70
  13   5   0  -18.30   23.20
  13   5   1   -7.30   26.40
  13   5  -2    1.20   23.60
  13   5   2   48.00   30.30
 -13   5   3   32.00   42.80
  13   5  -3    2.70   21.80
  13   5   3   33.30   35.70
 -13  -5   3   38.80   36.90
   0  -6   0  260.27   54.79
   0   6   0  255.27   54.59
   0   6   0  275.47   54.59
   0   6   0  289.17   54.79
   0  -6   0  238.98   54.59
   0  -6   0  245.48   54.59
   0  -6   1  324.07   68.99
   0  -6  -1  325.87   68.99
   0   6  -1  340.97   68.99
   0  -6  -1  334.97   68.99
   0  -6   1  303.97   68.99
   0   6   1  300.67   68.99
   0  -6   1  311.87   68.89
   0   6  -1  316.97   69.19
   0   6  -1  336.97   68.89
   0  -6   1  340.67   69.19
   0   6   1  352.96   69.09
   0  -6  -2   43.00    8.60
   0   6   2   30.80    8.60
   0   6  -2   39.10    8.40
   0   6  -2   34.20    8.50
   0   6   2   48.30    9.30
   0  -6   2   40.80    9.20
   0  -6   2   34.00    8.50
   0   6   3  196.08   36.30
   0   6  -3  168.28   35.80
   0   6  -3  144.49   35.70
   0  -6  -3  177.38   35.90
   0  -6   3  175.48   36.40
   0  -6  -4  343.47   67.89
   0  -6   4  296.97   68.39
   0   6  -4  349.57   67.89
   0   6   4  300.27   68.29
   0   6  -4  294.67   67.69
   0  -6   5    1.90    6.60
   0   6   5    0.20    5.50
   0   6  -5    7.00    5.70
   0  -6  -5    6.70    4.00
   0   6  -5    4.70    3.90
   0   6   6    3.00    6.70
   0  -6   6    5.20    9.10
   0  -6  -6    1.10    5.40
   0  -6   7   10.00   10.20
   0   6   7   15.70    9.80
   0   6   8   14.00   12.70
   0  -6   8   17.50   15.60
   0   6   9   -3.60   21.20
   0  -6   9    6.90   18.10
   1  -6   0   -0.50    1.50
  -1  -6   0    0.30    2.10
  -1   6   0    0.40    0.80
   1   6   0   -1.00    1.40
   1   6   0   -3.10    1.30
  -1  -6   0    0.00    1.50
   1   6   0    0.70    1.80
  -1   6   0    2.20    1.70
   1  -6   0   -3.00    2.30
  -1   6   0    1.20    2.50
   1  -6   0   -0.50    0.90
  -1  -6   0    0.70    1.70
  -1   6   1 1351.26  276.37
  -1  -6  -1 1340.97  276.37
  -1  -6  -1 1319.57  276.37
   1  -6   1 1279.27  276.37
   1  -6   1 1301.67  276.47
   1   6  -1 1273.77  276.17
   1   6  -1 1284.67  276.37
   1  -6   1 1295.37  276.17
  -1   6   1 1394.36  276.27
   1   6   1 1132.39  276.37
  -1  -6   1 1319.47  276.37
  -1   6  -1 1295.77  276.47
   1  -6  -1 1271.17  276.27
  -1   6  -1 1340.97  276.37
  -1  -6   1 1367.36  276.17
   1  -6  -1 1337.07  276.37
   1   6   1 1325.27  276.37
  -1   6  -1 1308.57  276.27
  -1  -6  -2    9.00    2.90
   1  -6   2    2.90    3.20
   1   6  -2    5.90    3.40
  -1   6   2    4.40    2.20
  -1   6   2    6.20    3.40
   1  -6   2    1.40    2.80
   1  -6  -2    1.80    1.90
  -1   6  -2   -6.50    2.80
  -1  -6   2    1.20    3.70
  -1   6  -2    2.70    3.40
   1   6   2    6.30    3.00
  -1   6  -2   -0.60    2.90
   1   6  -3   17.70    6.40
  -1   6   3   29.90    7.20
   1  -6   3   22.00    5.90
  -1  -6  -3   10.00    5.40
   1   6   3   19.50    6.30
  -1   6  -3   19.60    6.10
   1  -6  -3   23.70    5.00
  -1   6  -3   13.50    5.80
  -1  -6   3   29.10    7.10
  -1   6   4   13.60    7.20
  -1  -6  -4   23.10    6.90
   1  -6   4   29.10    8.20
  -1  -6   4   49.90    8.80
  -1   6  -4   22.70    6.90
   1   6   4   30.70    7.70
   1  -6  -4   20.00    6.10
   1  -6   5   23.10   11.40
  -1  -6  -5   56.19   11.30
  -1   6   5   22.20   10.90
   1   6   5   49.30   11.50
  -1  -6   5   51.69   12.10
   1  -6  -5   53.89   10.20
  -1   6  -5   29.90   11.00
  -1  -6  -6    7.10    7.20
   1  -6   6    7.10    8.10
  -1   6   6   17.50    7.90
  -1   6  -6    7.00    7.20
   1   6   6    7.80    8.50
  -1  -6   6    0.50    8.10
   1  -6  -6    7.10    5.50
  -1   6   7   15.10   10.00
   1  -6   7   14.80   12.00
   1   6   7    3.90    9.20
  -1  -6   7   24.20   11.80
   1  -6   8   29.10   15.90
  -1   6   8   -0.20   12.00
  -1  -6   8    7.90   13.90
   1   6   8   -1.70   18.50
   1  -6   9   11.50   21.30
  -1   6   9   -8.40   17.10
   1   6   9   19.90   22.30
  -1  -6   9   11.90   16.60
  -2   6   0    6.10    4.60
  -2  -6   0   10.90    4.20
   2   6   0   10.40    4.60
   2  -6   0   10.60    4.50
  -2   6   0    3.00    4.30
  -2   6   0   10.40    3.60
  -2  -6   0   20.80    3.60
   2  -6   0   18.70    5.00
   2  -6   0   17.20    3.50
  -2  -6   0   22.90    4.80
   2   6   0   16.50    4.50
  -2   6   1  144.79   34.40
   2  -6   1  172.08   34.60
  -2  -6  -1  180.88   34.70
  -2   6   1  152.48   34.30
   2   6  -1  156.48   34.30
   2   6  -1  151.08   34.50
   2  -6   1  177.68   34.10
   2  -6   1  157.18   34.60
  -2   6   1  164.68   34.40
  -2   6  -1  178.18   34.60
   2  -6  -1  163.28   34.40
  -2   6  -1  149.29   34.10
   2  -6  -1  153.88   34.40
   2  -6  -1  131.99   34.40
   2   6   1  162.78   34.50
  -2   6  -1  188.98   35.10
  -2  -6   1  166.08   34.30
   2  -6   2  148.29   27.40
   2  -6   2  146.79   28.00
  -2   6   2  132.79   27.90
   2   6  -2  120.09   27.10
  -2  -6  -2  149.59   27.90
   2   6  -2  146.19   27.90
  -2   6   2  136.09   27.40
  -2  -6   2  134.89   28.10
  -2  -6   2  113.29   27.20
  -2   6  -2  113.39   27.50
  -2   6  -2  137.29   27.90
  -2  -6   2  117.39   27.10
   2   6   2  113.69   27.70
   2  -6  -2  134.59   27.40
  -2   6  -2  135.19   28.00
  -2  -6  -3    6.70    4.40
  -2   6   3   -0.70    4.30
   2   6  -3   10.50    4.80
   2  -6   3   -0.60    3.50
   2   6   3    2.00    3.80
   2  -6  -3    3.60    2.60
  -2  -6   3   -7.10    5.00
  -2   6  -3    7.70    4.30
  -2   6   4  186.08   41.80
  -2  -6  -4  212.38   41.60
   2  -6   4  164.18   41.40
   2   6   4  168.28   41.70
  -2   6  -4  220.18   41.70
  -2  -6   4  193.28   42.10
   2  -6  -4  193.98   40.80
   2  -6   5    2.80    6.50
  -2  -6  -5   -3.60    5.00
  -2   6   5   -7.20    7.60
  -2   6  -5   -4.30    6.40
   2  -6  -5   -1.60    3.70
   2   6   5    2.80    5.70
  -2  -6   5    3.50    6.60
  -2   6   6   45.50   16.10
  -2  -6  -6   44.40   15.30
   2  -6   6   64.69   16.70
   2   6   6   53.09   16.70
  -2   6  -6   56.09   17.00
  -2  -6   6   55.79   16.30
   2  -6  -6   72.99   14.20
  -2  -6  -7   37.40   13.30
  -2   6   7   27.20   12.10
   2  -6   7   12.50   12.50
  -2  -6   7   24.30   12.00
   2   6   7   15.80   11.40
  -2   6   8    5.80   12.80
   2  -6   8   -7.30   14.40
   2   6   8   -2.80   12.40
  -2  -6   8    9.40   15.10
  -2   6   9  -30.70   23.90
   2  -6   9  -10.90   20.00
  -2  -6   9   28.10   25.70
   2   6   9   10.30   25.80
  -3   6   0   -3.80    2.20
  -3  -6   0    0.60    3.40
   3  -6   0   -0.50    2.30
   3  -6   0   -4.70    3.30
  -3   6   0    4.10    3.70
   3   6   0   -7.00    2.40
   3  -6   1   12.00    8.00
   3   6  -1   43.90    8.50
  -3   6   1   24.50    8.30
  -3  -6  -1   18.40    8.10
  -3   6   1   28.90    9.00
   3  -6   1   35.80    7.40
   3   6  -1   28.90    8.10
  -3  -6   1   48.60    8.30
  -3   6  -1   35.80    7.30
   3  -6  -1   29.50    7.90
   3  -6  -1   30.60    7.80
   3   6   1   32.70    8.10
  -3   6  -1   25.70    8.40
  -3   6  -1   38.20    8.30
   3  -6   2   29.90    9.10
  -3  -6  -2   34.20    8.90
  -3   6   2   36.40    8.70
   3   6  -2   30.00    8.60
   3   6  -2   29.40    7.80
   3  -6   2   26.70    7.60
  -3   6  -2   40.10    8.00
   3  -6  -2   27.80    8.20
  -3  -6   2   24.60    7.50
  -3  -6   2   31.00    7.80
  -3   6  -2   44.50    8.90
  -3   6  -2   52.09    9.40
   3  -6  -2   36.10    7.90
   3   6   2   21.40    8.00
   3   6  -3    6.00    5.60
  -3   6   3   10.30    6.50
   3  -6   3    4.30    4.10
  -3  -6  -3   24.20    5.60
  -3  -6   3    2.90    2.30
   3   6   3   20.90    5.50
  -3  -6   3    2.90    2.40
  -3   6  -3   -1.80    4.80
   3  -6  -3    3.20    3.40
  -3  -6   3    4.20    6.00
  -3  -6  -4    3.50    5.30
  -3   6   4    9.00    6.40
   3   6  -4   -8.60    5.00
   3  -6   4    3.70    5.00
   3   6   4    2.80    5.30
   3  -6  -4    1.50    3.80
  -3   6  -4    2.60    5.60
  -3  -6   4   -1.90    6.40
  -3  -6  -5   15.10    7.90
  -3   6   5   15.80    9.90
   3  -6   5    2.80    7.00
   3  -6  -5   12.00    5.80
  -3  -6   5    9.30    9.00
  -3   6  -5   23.70    8.40
   3   6   5   21.60    8.70
  -3   6   6   15.90   10.40
   3  -6   6   18.90    9.00
  -3  -6  -6   -5.40    8.40
  -3   6  -6   -2.50   11.50
   3   6   6    5.60   10.10
  -3  -6   6   14.10   12.30
   3  -6   7  -13.60   10.90
  -3  -6  -7   -1.10   12.10
  -3   6   7   -2.30   10.20
  -3  -6   7  -13.00   10.10
   3   6   7   10.60   10.40
  -3   6   8    5.30   13.10
   3  -6   8   16.70   16.20
  -3  -6   8   15.10   19.40
   3   6   8    1.80   16.50
  -3   6   9  -11.60   27.10
   3  -6   9    1.70   20.50
   3   6   9    4.30   23.00
  -3  -6   9    4.70   20.30
   4  -6   0   14.30    3.90
  -4  -6   0    3.20    5.00
  -4   6   0   11.20    4.80
   4  -6   0    8.50    5.00
  -4   6   0    4.80    3.90
  -4   6   0   -2.20    5.00
   4   6   0   12.60    4.50
  -4  -6  -1    9.40    5.30
  -4   6   1   13.30    5.90
   4  -6   1    8.90    3.50
  -4   6   1    9.90    5.60
   4   6  -1   11.00    4.80
   4  -6   1   -2.10    4.70
  -4  -6   1    6.20    4.30
   4  -6  -1    1.30    4.00
   4  -6  -1   13.00    4.30
   4   6   1    1.30    4.20
  -4   6  -1    8.30    3.60
  -4   6  -1    3.00    4.10
  -4   6  -1   12.10    5.60
  -4  -6  -2   80.99   19.30
   4  -6   2   74.49   19.20
   4   6  -2   69.99   18.70
  -4   6   2   82.29   19.60
   4  -6   2   93.19   18.20
   4  -6  -2  101.49   18.90
   4  -6  -2   98.39   19.10
  -4  -6   2   87.19   18.50
  -4   6  -2   89.79   19.00
   4   6   2   74.29   18.50
  -4   6  -2   61.19   18.80
   4   6   2   71.59   18.00
   4  -6   3   31.30    9.40
  -4   6   3   33.70   11.10
  -4  -6  -3   25.40    9.90
   4   6  -3   34.90    9.80
  -4  -6   3   37.10   11.00
   4  -6  -3   48.00    9.80
  -4  -6   3   36.00    8.60
   4   6   3   45.50    9.90
  -4   6  -3   30.30   10.70
  -4  -6   3   27.00    9.00
  -4  -6  -4  108.89   18.00
   4  -6   4   75.19   16.80
   4   6  -4   43.10   16.70
  -4   6   4   66.99   17.40
  -4   6  -4   99.99   18.60
   4   6   4   52.59   17.30
  -4  -6   4   43.70   17.60
   4  -6  -4   79.79   16.40
   4  -6   5   11.20    7.30
   4   6  -5   -9.30    8.00
  -4   6   5    9.50    8.80
  -4  -6  -5   12.50    9.40
   4   6   5   19.60    9.60
  -4  -6   5    5.20    9.80
   4  -6  -5    8.00    7.10
  -4   6  -5    3.00    7.80
  -4  -6  -6   35.10   14.30
   4  -6   6   20.70   12.30
  -4   6   6   57.59   13.90
  -4  -6   6   15.40   12.00
   4   6   6   26.50   14.40
   4  -6   7   16.90   12.90
  -4   6   7   22.30   11.30
   4   6   7   -7.90   12.70
  -4  -6   7    0.10   15.40
   4  -6   8   -4.40   16.50
  -4   6   8   -4.40   16.20
   4   6   8   39.70   18.10
  -4  -6   8   51.99   19.80
  -4   6   9    1.40   25.00
   4  -6   9   -4.60   22.30
  -4  -6   9    8.10   23.60
   4   6   9    7.00   20.50
  -5   6   0    0.50    4.50
   5   6   0   -4.30    4.10
  -5   6   0    2.50    6.10
  -5  -6   0    0.70    5.20
   5  -6   0   -1.90    4.20
  -5  -6   0    0.90    3.40
   5  -6   0   -2.00    3.60
  -5   6   1    6.20    6.90
   5  -6   1   14.00    7.10
  -5   6   1   10.60    7.80
   5  -6   1   26.00    6.10
  -5  -6  -1   17.30    7.10
   5   6  -1   20.00    6.70
  -5  -6   1   15.10    6.60
  -5   6  -1   27.60    7.80
   5  -6  -1    8.80    6.20
   5   6   1   15.50    6.40
   5  -6  -1   17.90    6.00
  -5   6  -1   24.50    6.80
   5   6  -2   91.49   25.40
   5  -6   2  113.09   26.40
  -5   6   2  124.59   26.70
  -5  -6  -2  116.19   26.10
   5  -6   2  119.09   25.00
   5   6   2  113.69   25.30
  -5  -6   2  133.79   25.40
  -5   6  -2  125.49   25.30
   5  -6  -2  114.29   25.40
   5  -6  -2  120.39   25.60
   5   6   2   98.19   24.50
  -5   6  -2  101.39   25.80
   5  -6   3   29.20    7.20
  -5  -6  -3   20.10    7.90
   5   6  -3   21.00    7.60
  -5   6   3   26.40   10.20
  -5  -6   3   14.40    9.30
   5  -6  -3   10.40    6.90
   5   6   3   27.60    7.80
  -5   6  -3    5.10    8.30
  -5  -6   3   17.40    6.90
   5  -6  -3    8.30    7.20
  -5  -6  -4   -1.90    6.70
  -5   6   4   -1.80    8.00
   5  -6   4   -5.10    5.60
   5   6  -4    3.00    7.70
  -5  -6   4   -1.00    4.90
   5  -6  -4   -0.50    6.70
   5   6   4   26.90    8.00
  -5  -6   4   12.70   10.40
  -5   6  -4   -2.20    6.80
  -5  -6   4    1.00    6.60
   5  -6   5   18.00    8.80
   5   6  -5    5.30    8.60
  -5   6   5   30.20   13.10
  -5  -6  -5    1.00    8.50
   5   6   5   17.10    8.60
  -5   6  -5    3.60    8.40
  -5  -6   5   20.20   10.70
   5  -6  -5   18.50    9.70
   5  -6   6   26.50   11.80
  -5   6   6   -4.00   14.20
  -5  -6  -6    3.10   10.60
  -5   6  -6   22.90   12.90
  -5  -6   6    1.00   11.30
   5   6   6   12.60   11.80
  -5   6   7   14.70   13.40
   5  -6   7    6.80   14.20
   5   6   7    8.50   12.40
  -5  -6   7  -10.80   15.70
   5  -6   8   23.30   19.80
  -5   6   8   32.90   18.90
   5   6   8   23.60   21.10
  -5  -6   8   12.20   17.90
  -6  -6   0  340.37   68.19
  -6   6   0  264.97   68.69
   6  -6   0  315.37   69.09
  -6  -6   0  351.36   69.29
  -6   6   0  261.17   69.19
   6   6   0  331.97   68.89
   6  -6   0  358.76   68.79
   6  -6   1   -5.40    4.60
   6  -6   1    8.10    6.60
  -6   6   1    0.40    6.50
  -6  -6  -1   -0.40    7.10
  -6   6   1    1.60    6.30
   6   6  -1   -1.90    4.60
   6  -6  -1    1.10    4.70
   6  -6  -1    7.10    6.50
  -6   6  -1   -2.70    5.10
  -6   6  -1    3.50    7.00
   6   6   1    3.90    5.30
  -6  -6   1   -9.50    5.90
   6   6  -2   -5.90    6.00
  -6  -6  -2   31.50    8.40
  -6   6   2   10.40    7.90
  -6   6   2    9.50    8.90
  -6   6   2   15.50    9.30
   6  -6   2   14.60    6.50
   6  -6   2    2.00    7.30
   6  -6  -2   21.30    7.50
   6   6   2    6.60    5.90
   6  -6  -2   14.00    6.80
  -6  -6   2    1.20    6.50
  -6   6  -2   20.60    7.00
   6   6   2    8.30    4.80
  -6   6  -2   -3.20    6.30
  -6   6   3    0.70    8.90
   6   6  -3   11.40    7.10
   6  -6   3   14.70    7.00
  -6  -6  -3   13.10    7.80
  -6  -6   3   -5.00    6.40
  -6  -6   3   22.20   10.20
  -6   6  -3   31.60    9.30
   6  -6  -3   16.10    7.40
   6  -6  -3    6.70    7.20
  -6   6  -3    5.80    7.40
   6   6   3    0.30    7.60
   6   6  -4   22.90   10.40
  -6  -6  -4   49.80   12.10
   6  -6   4   32.00   10.40
  -6   6   4   47.20   14.30
   6   6   4   20.50   10.80
   6  -6  -4   29.90   12.50
   6  -6  -4   12.10   10.80
  -6   6  -4   33.00   11.90
  -6  -6   4   47.60   13.80
  -6  -6  -5   -8.40    8.80
  -6   6   5    2.50   14.80
   6   6  -5   25.20    9.80
   6  -6   5   13.30    9.80
  -6   6  -5   13.90   10.60
   6   6   5    3.40   10.20
  -6  -6   5   -5.30   11.50
  -6  -6  -6   34.40   19.40
   6  -6   6   65.19   17.80
  -6   6   6   33.40   21.00
  -6  -6   6   31.10   16.80
  -6   6  -6   90.59   22.60
   6   6   6   37.20   17.50
  -6  -6  -7   13.80   19.10
   6  -6   7    1.40   16.90
  -6  -6   7   35.60   15.70
   6   6   7   17.60   15.10
  -6   6  -7    0.10   20.40
   6  -6   8   22.50   20.60
  -6   6   8   16.50   19.40
  -6  -6   8   -6.70   24.20
   6   6   8   31.50   22.10
   7  -6   0    3.90    5.90
  -7  -6   0   -2.90    4.30
   7   6   0   -2.70    6.50
  -7   6   0   -1.50    7.40
  -7  -6   0    8.20    7.50
   7  -6   0   -9.30    6.00
  -7   6   0    2.80    6.40
  -7   6   1   13.30    8.40
  -7   6   1   14.60    8.80
   7  -6   1    1.90    6.30
   7   6  -1   16.40    6.70
  -7  -6  -1   16.00    9.50
   7  -6   1    0.30    7.80
   7   6   1   10.80    7.50
  -7   6  -1    8.70   10.20
  -7  -6   1   32.80    8.60
  -7   6  -1    9.20    6.70
   7  -6  -1    4.20    6.90
   7  -6  -1    4.50    6.60
  -7  -6  -2   24.00   10.00
  -7   6   2   24.10   11.30
   7  -6   2   28.30    8.90
   7   6  -2   10.20    7.70
  -7   6   2   13.70   10.70
  -7   6   2    1.00    9.50
   7  -6   2    4.10    8.40
  -7   6  -2   26.30    8.30
   7   6   2    7.20    8.50
   7  -6  -2   37.00    9.60
  -7  -6   2   17.20   10.40
  -7   6  -2   12.30    8.60
   7  -6  -2   24.80    7.60
   7   6  -3   26.60   11.60
  -7  -6  -3   22.60   11.80
   7  -6   3   25.60   11.90
  -7   6   3   39.00   16.70
  -7   6   3   41.60   14.60
  -7   6  -3   47.50   12.40
   7   6   3   35.50   12.60
  -7   6  -3   39.50   13.20
   7  -6  -3   55.09   13.30
  -7  -6   3   34.20   14.10
   7  -6  -3   48.60   13.20
  -7  -6  -4   92.59   21.00
   7  -6   4   72.49   18.90
   7   6  -4   68.69   19.20
  -7   6   4   60.59   21.20
  -7   6   4   73.89   23.40
   7  -6  -4   66.39   18.40
   7   6   4   52.49   18.50
   7  -6  -4  110.39   23.00
  -7   6  -4   54.69   20.10
  -7  -6   4   62.89   20.50
  -7   6   5   25.70   15.30
   7   6  -5   10.60   10.80
  -7  -6  -5   18.10   13.10
   7  -6   5   26.20   12.80
   7   6   5   24.60   12.80
  -7  -6   5   14.70   15.20
  -7   6  -5   27.60   15.00
   7   6  -6   36.70   17.90
  -7   6   6   39.30   21.40
  -7  -6  -6    2.30   17.40
   7  -6   6   25.30   15.80
   7   6   6   35.00   14.70
  -7  -6   6    9.30   18.90
  -7   6  -6   25.40   22.50
   7  -6   7   10.10   18.40
  -7   6   7   33.30   21.00
  -7  -6   7   23.60   18.00
   7   6   7   28.70   19.70
   7   6   8   44.40   26.00
  -7  -6   8   18.80   28.90
   8  -6   0    6.70    9.80
   8  -6   0    4.00    7.20
   8   6   0    6.10    7.00
  -8  -6   0    9.00   10.00
  -8   6   0   10.10   10.30
  -8   6   0   -1.80    7.80
  -8  -6   0    0.10    5.90
   8  -6   1    0.40    8.60
   8   6  -1   -3.80    7.30
  -8   6   1   -7.40    8.00
  -8   6   1    3.30   12.80
  -8  -6  -1    5.80   11.10
   8  -6   1   -3.50    6.50
  -8   6  -1  -12.30    9.20
  -8   6  -1   -1.50    7.10
   8   6   1   -9.20    8.00
   8  -6  -1   -2.30    8.30
  -8  -6   1   -2.60    8.20
  -8  -6   1   -8.60    7.90
   8  -6  -1    6.00    6.30
  -8   6   2   80.69   23.70
   8  -6   2  127.79   21.70
  -8   6   2  140.49   27.00
  -8   6   2   72.39   21.70
  -8  -6  -2   72.69   21.00
   8   6  -2   63.79   20.50
  -8   6  -2   63.69   20.30
   8  -6  -2   84.19   22.90
  -8   6  -2   93.79   23.20
   8   6   2   80.79   21.20
  -8  -6   2   95.29   22.60
   8  -6  -2   66.39   21.30
  -8  -6  -3   10.20   12.40
   8  -6   3   33.00   11.20
   8   6  -3    0.70    8.80
  -8   6   3   12.50   14.50
  -8   6   3    3.80   12.80
  -8   6   3    9.30   12.70
   8  -6  -3   23.70   14.70
  -8   6  -3   23.10   11.20
   8   6   3    9.20   11.80
  -8   6  -3   50.49   15.30
   8  -6  -3   18.90    8.90
  -8  -6   3   17.00   12.70
  -8   6   4   98.39   26.50
  -8  -6  -4   76.19   23.60
   8  -6   4  102.79   22.10
   8   6  -4   54.49   20.20
  -8   6   4   49.50   22.60
   8  -6  -4   83.79   21.40
   8  -6  -4   96.19   24.40
  -8  -6   4   35.60   22.30
  -8   6  -4   67.59   24.80
   8   6   4  117.29   22.90
  -8   6   5   26.30   16.30
   8  -6   5   28.60   16.50
   8   6  -5    3.30   13.50
  -8  -6  -5   29.50   19.00
  -8   6  -5   17.60   16.60
   8   6   5   58.99   17.20
  -8  -6   5   20.50   21.00
   8   6  -6  -19.60   12.30
   8  -6   6    3.90   18.00
  -8  -6   6   23.40   16.00
   8   6   6   19.50   17.10
  -8  -6   7  -15.90   21.40
   8   6   7  -12.70   17.00
  -9  -6   0   -5.20   10.90
   9  -6   0   24.60   12.70
   9  -6   0    0.60   11.20
   9   6   0    6.40    9.70
  -9  -6   0   -3.60    7.80
  -9   6   0   -7.40   12.90
  -9   6   0  -12.70    8.70
   9  -6   1   59.29   23.70
  -9  -6  -1   78.89   24.30
  -9   6   1   29.50   24.20
   9  -6   1   85.49   23.40
   9   6  -1   85.99   23.20
  -9   6   1   73.29   23.20
  -9  -6   1   74.49   22.60
   9  -6  -1   90.49   22.80
  -9  -6   1  117.39   23.00
   9   6   1  104.79   22.70
  -9   6  -1   83.09   26.60
  -9   6  -1  131.29   22.80
   9  -6  -1   85.29   25.90
  -9   6   2   -0.50   19.10
   9  -6   2   18.80   12.80
  -9  -6  -2   15.40   14.60
  -9   6   2   32.90   16.90
  -9   6   2   36.30   15.50
   9   6  -2   36.50   13.60
   9  -6  -2   36.80   11.00
  -9   6  -2   17.90   12.90
   9   6   2    3.50   11.40
   9  -6  -2   28.90   13.40
  -9   6  -2   14.10   11.30
  -9   6   3   37.10   18.00
  -9  -6  -3   22.70   11.10
   9   6  -3    2.90    9.70
  -9   6   3  -12.00   18.10
   9  -6   3   -2.20   13.30
   9  -6  -3   16.30   15.80
   9  -6  -3    6.30   11.10
  -9   6  -3   18.10   12.40
   9   6   3   -9.70   11.00
  -9   6  -3    0.60   12.00
   9   6  -4   48.10   16.80
  -9  -6  -4   57.29   21.40
   9  -6   4   35.40   17.80
  -9   6   4   47.90   28.20
   9   6   4   39.20   16.00
  -9   6  -4   -3.30   18.60
  -9  -6   4   22.00   21.40
   9  -6  -4   26.20   17.40
  -9  -6  -5   -7.60   13.50
   9   6  -5   19.70   16.30
   9  -6   5   -0.60   17.20
  -9  -6   5  -13.90   27.50
   9   6   5    7.90   15.20
  -9   6  -5   24.30   19.50
   9  -6  -5    4.20   18.50
   9   6  -6   -2.10   13.30
  -9   6   6    1.20   20.30
  -9  -6  -6   -3.10   17.30
   9   6   6    2.70   18.80
  -9   6  -6   11.70   21.70
  -9  -6   6   20.10   20.80
  -9   6   7    4.60   26.10
   9   6   7   -3.80   21.60
 -10  -6   0   88.29   20.40
  10  -6   0   21.30   14.10
 -10   6   0   38.50   14.70
 -10   6   0   30.30   16.60
  10  -6   0   40.80   17.50
  10   6   0   29.20   15.50
  10   6  -1   28.30   13.50
 -10   6   1   29.50   15.30
 -10   6   1   34.80   18.10
 -10  -6   1   44.20   17.90
  10  -6  -1   42.30   17.10
  10  -6  -1   22.00   14.10
 -10   6  -1   78.69   22.70
  10   6   1   46.60   16.20
 -10   6  -1    7.10   13.10
  10  -6   2   44.30   16.60
  10   6  -2   25.50   14.40
 -10   6   2   32.60   20.10
 -10   6   2   70.39   22.90
 -10   6   2   46.90   22.30
  10   6   2   31.70   16.20
  10  -6  -2   58.69   20.30
 -10   6  -2   23.60   16.80
 -10  -6   2   48.40   19.50
  10  -6  -2   -2.60   14.60
 -10   6   3   15.20   25.80
 -10   6   3   30.40   20.10
  10  -6   3    8.80   16.90
 -10   6   3   32.20   23.50
  10   6  -3   10.50   11.00
  10  -6  -3   10.40   13.90
  10   6   3   -1.90   12.20
 -10   6  -3   31.30   22.40
  10  -6   4   22.00   20.20
  10   6  -4   18.10   15.90
 -10   6   4   23.70   30.20
 -10   6  -4   12.60   22.00
 -10  -6   4   -5.30   21.30
  10   6   4    5.30   15.10
  10  -6  -4   15.30   18.70
  10   6  -5   11.80   14.90
  10   6   5    5.20   17.60
 -10  -6   5  -12.40   19.80
 -10   6   6   12.70   29.20
  10   6  -6    4.10   18.70
 -10  -6   6    1.20   24.00
  10   6   6   16.20   20.50
 -11  -6   0   -1.80   17.60
  11  -6   0    3.80   12.90
  11   6   0    3.40   10.90
 -11   6   1   11.40   19.90
 -11   6   1   26.10   18.50
  11   6  -1   20.60   13.40
 -11   6  -1   32.30   17.00
  11  -6  -1    2.30   15.10
  11   6   1   28.10   17.20
  11  -6   2   55.59   19.80
  11   6  -2   10.90   14.40
 -11   6   2   26.70   21.90
  11   6   2   29.40   18.30
 -11   6  -2   33.30   21.30
  11  -6  -2    8.60   14.80
  11   6  -3   49.00   20.60
  11   6   3   -1.50   18.40
  11  -6  -3   52.09   20.70
  11   6  -4   14.00   19.30
 -11   6   4    0.50   35.90
 -11  -6   4    6.50   29.60
  11   6   4   10.90   20.30
 -11   6   5   25.00   31.50
  11   6  -5   -5.60   25.00
 -11  -6   5  -41.40   31.80
  11  -6  -5   25.10   19.30
  11   6   5  -31.30   22.20
  12  -6   0   60.39   25.50
  12   6   0   53.49   21.50
  12   6  -1   16.90   15.60
  12   6   1  -28.70   19.70
  12   6  -2   25.60   20.10
  12   6   2   32.40   23.00
  12   6  -3   10.70   19.00
  12   6   3  -12.20   22.60
  12   6  -4   11.70   29.90
 -12   6   4  -16.70   42.50
  12   6   4   42.70   29.70
  13   6   0  -16.00   15.30
  13   6  -1   13.60   22.50
  13   6   1   39.50   28.20
  13   6  -2   -5.50   16.60
  13   6   2   16.80   28.20
  13   6  -3   30.50   25.70
  13   6   3   22.00   31.80
   0   7   0    0.60    1.40
   0   7   0   -1.20    2.00
   0   7   0    0.90    1.00
   0  -7   0    2.10    2.40
   0  -7   0    0.20    1.20
   0  -7   0   -0.40    1.30
   0   7  -1   -1.60    2.00
   0   7  -1    1.80    2.80
   0  -7   1   -1.20    1.50
   0   7  -1   -0.90    1.40
   0  -7  -1    3.30    1.80
   0   7   1    8.90    2.60
   0  -7   1   -0.60    2.70
   0  -7  -1    2.30    2.40
   0   7   1    3.30    1.90
   0  -7   1    3.40    2.00
   0  -7   2   -2.10    2.30
   0   7   2    7.50    3.10
   0   7  -2   -2.50    1.70
   0   7  -2   10.20    3.20
   0  -7  -2    9.70    2.30
   0  -7   2    3.20    3.50
   0  -7   3   -3.70    4.30
   0   7   3    5.10    3.90
   0  -7  -3    5.50    2.60
   0   7  -3    2.00    2.30
   0   7  -3   -2.10    2.30
   0   7  -4   12.60    3.90
   0  -7  -4    8.10    3.70
   0   7   4    7.10    5.20
   0   7  -4    5.40    3.70
   0  -7   5   -4.80    6.50
   0   7  -5   -5.30    3.60
   0   7  -5    1.80    5.50
   0  -7  -5   -5.50    4.00
   0   7   5   -4.40    5.70
   0  -7   6   35.20   12.50
   0  -7  -6   22.20    9.20
   0   7   6   46.30   11.50
   0   7   7   -7.10   10.10
   0  -7   7    5.70   12.00
   0   7   8    7.90   12.60
   0  -7   8    6.70   13.70
   0   7   9   18.20   17.50
   0  -7   9   13.90   20.80
  -1   7   0   -0.10    0.90
  -1  -7   0   -5.10    1.80
  -1  -7   0   -4.70    1.90
  -1   7   0   -1.30    1.60
   1  -7   0    1.20    1.80
   1   7   0    0.20    1.50
   1   7   0   -0.30    1.80
   1  -7   0    3.80    2.80
  -1   7   0    4.10    3.00
  -1  -7   0    3.90    1.70
   1   7   0    2.40    2.50
   1  -7   0    1.20    1.00
   1   7  -1  267.77   61.89
   1  -7   1  295.57   61.99
  -1  -7  -1  296.67   62.19
   1   7  -1  295.47   62.19
  -1  -7  -1  300.87   62.19
   1  -7   1  286.27   61.99
   1  -7   1  281.77   62.29
  -1   7   1  276.17   62.49
  -1   7   1  294.07   62.09
   1  -7   1  331.07   62.19
  -1   7   1  260.07   62.09
  -1  -7   1  260.57   62.19
   1   7   1  294.77   62.19
  -1  -7   1  312.27   62.29
   1  -7  -1  268.97   62.09
  -1   7  -1  281.97   61.99
  -1   7  -1  338.47   62.19
  -1   7  -1  340.07   62.39
   1  -7  -1  305.77   62.09
  -1  -7   1  302.57   61.89
   1   7   1  302.87   62.19
  -1   7   2   22.30    5.00
  -1  -7  -2   16.20    5.20
   1  -7   2   21.70    5.50
  -1   7   2   17.50    5.90
   1  -7   2   30.40    5.60
   1   7  -2   26.90    5.90
   1   7  -2   20.60    4.40
   1  -7   2   16.50    5.60
  -1   7  -2    9.60    5.40
   1  -7  -2   18.40    5.00
  -1  -7   2   18.30    4.50
  -1   7  -2   25.60    6.00
  -1   7  -2   26.50    5.60
  -1  -7   2   19.40    6.40
   1   7   2   10.80    5.60
   1   7  -3   15.00    6.60
  -1  -7  -3   22.20    5.80
   1  -7   3   28.60    6.40
  -1   7   3   17.90    6.80
  -1   7  -3   20.10    6.10
  -1  -7   3   23.60    7.70
   1  -7  -3   18.80    5.10
   1   7   3   23.00    6.20
  -1   7  -3   11.70    5.70
   1  -7   4   53.69   14.20
  -1   7   4   36.50   13.70
  -1  -7  -4   70.49   13.70
  -1   7  -4   62.49   13.60
  -1  -7   4   54.29   14.20
   1  -7  -4   60.49   12.90
   1   7   4   58.09   14.30
  -1   7   5   62.69   21.90
   1  -7   5  114.39   23.00
  -1  -7  -5   90.59   21.40
   1   7   5   78.79   21.80
  -1   7  -5  127.69   22.40
  -1  -7   5   93.29   22.30
   1  -7  -5  102.19   20.90
   1  -7   6   14.40   10.20
  -1   7   6   45.60   11.10
  -1  -7  -6   41.60   10.40
   1   7   6   25.90   10.50
   1  -7  -6   42.80    9.10
  -1   7  -6   26.50   10.20
  -1  -7   6    8.90   10.80
  -1  -7  -7   -3.50    8.80
   1  -7   7   15.20   10.00
  -1   7   7   -2.70    9.00
  -1  -7   7   -7.30   13.00
   1   7   7    2.10   10.70
   1  -7   8    0.00   12.20
  -1   7   8   -8.50   11.80
   1   7   8    8.70   11.80
  -1  -7   8   28.90   18.20
  -1   7   9   43.70   23.40
   1  -7   9   15.20   20.40
   1   7   9  -10.30   16.70
  -1  -7   9   43.60   23.10
  -2  -7   0   12.50    4.40
   2  -7   0    2.30    3.40
   2   7   0   12.90    3.70
   2  -7   0    8.30    2.30
   2  -7   0   14.10    4.50
   2   7   0    7.90    3.30
  -2  -7   0    7.70    2.50
  -2   7   0    4.50    4.00
  -2   7   0    6.40    2.30
  -2   7   0   -0.40    3.70
  -2  -7   0    9.30    3.30
  -2   7   0    5.20    2.70
   2  -7   1    6.50    2.30
  -2   7   1    7.70    3.90
   2  -7   1    6.70    4.00
   2   7  -1    6.20    3.70
  -2   7   1    9.70    3.70
  -2   7   1    7.20    3.80
   2   7  -1   12.90    3.30
  -2  -7  -1   18.40    4.40
  -2   7   1   -6.10    4.60
   2   7   1   27.20    4.30
   2  -7  -1   10.50    3.60
   2  -7  -1   12.60    3.80
  -2   7  -1   10.60    2.60
  -2   7  -1   10.60    4.40
  -2  -7   1    4.30    2.80
   2   7  -2  169.08   29.60
   2   7  -2  106.79   28.80
   2  -7   2  141.79   29.00
   2  -7   2  122.09   29.60
  -2  -7  -2  135.29   29.50
  -2   7   2  163.48   29.60
  -2   7  -2  144.69   29.60
  -2  -7   2  136.19   29.80
  -2   7  -2  125.39   29.10
  -2   7  -2  144.79   29.60
  -2  -7   2  137.49   28.80
   2  -7  -2  137.29   29.10
   2   7   2  154.58   29.50
  -2   7   3   41.20   10.60
   2  -7   3   49.99   10.10
   2  -7   3   30.60   10.40
   2   7  -3   30.80   10.50
  -2  -7  -3   40.40   10.40
  -2   7  -3   29.50   10.20
  -2  -7   3   47.40   11.80
   2   7   3   41.10   10.50
   2  -7  -3   50.59    9.60
   2  -7   4    8.20    5.70
  -2   7   4   21.00    8.00
  -2  -7  -4   20.10    6.10
   2   7  -4   10.50    6.90
   2  -7  -4    9.80    4.60
  -2  -7   4   32.40    8.20
   2   7   4   25.50    6.90
  -2   7  -4   19.10    6.40
   2  -7   5   -5.80    6.10
  -2   7   5   -6.70    5.80
  -2  -7  -5   -4.90    5.20
   2   7   5   -3.70    6.60
   2  -7  -5    0.20    3.80
  -2  -7   5   11.00    7.30
  -2   7  -5   -9.70    6.00
  -2   7   6    3.00   10.70
  -2  -7  -6   24.20   10.80
   2  -7   6   25.10   10.60
  -2  -7   6   40.30   12.10
   2   7   6   45.30   10.70
  -2   7  -6   25.80   12.50
   2  -7  -6   25.90    8.50
  -2  -7  -7    5.50   13.80
   2  -7   7   35.30   14.20
  -2   7   7   61.39   13.60
   2   7   7   15.00   13.30
  -2  -7   7   17.70   12.70
  -2   7   8    5.80   13.50
   2  -7   8    3.90   13.10
  -2  -7   8   -3.70   16.40
   2   7   8   16.30   16.30
  -2   7   9   13.40   19.00
   2  -7   9   12.10   22.10
   2   7   9    6.20   17.00
  -2  -7   9    0.00   19.10
  -3  -7   0    5.80    3.60
   3   7   0    9.90    3.60
   3  -7   0    0.00    3.40
  -3   7   0    0.30    3.60
  -3   7   0    1.00    2.40
   3  -7   0    0.30    2.10
   3   7  -1  322.67   60.29
  -3  -7  -1  287.57   60.19
   3  -7   1  278.47   60.19
  -3   7   1  292.67   59.99
   3   7  -1  284.97   59.99
  -3   7   1  295.27   60.39
   3  -7   1  287.67   59.69
  -3   7   1  218.78   59.89
  -3   7  -1  276.07   59.59
   3  -7  -1  260.57   59.89
  -3  -7   1  280.67   59.89
  -3   7  -1  318.27   60.39
  -3   7  -1  296.47   60.09
   3   7   1  291.87   60.09
   3  -7  -1  269.77   59.79
   3  -7   2    2.90    2.60
   3   7  -2   -1.40    3.20
  -3  -7  -2    1.00    5.30
   3  -7   2    2.50    4.70
   3   7  -2    5.40    4.10
  -3   7   2    8.90    4.90
  -3   7  -2    2.00    4.70
  -3   7  -2    3.60    4.10
   3  -7  -2   11.00    3.50
  -3  -7   2    2.90    2.80
  -3   7  -2   -0.80    3.10
  -3  -7   2    3.70    3.50
   3   7   2    3.00    3.70
  -3  -7  -3  241.98   51.59
  -3   7   3  254.57   51.69
   3  -7   3  230.58   51.09
   3  -7   3  263.87   51.79
   3   7  -3  242.38   51.69
  -3  -7   3  245.88   52.09
   3   7   3  233.48   51.59
  -3   7  -3  228.98   51.59
   3  -7  -3  226.98   51.09
  -3  -7   3  239.28   50.59
   3  -7   4   28.20    8.20
   3   7  -4    7.80    8.10
  -3  -7  -4   22.70    8.30
  -3   7   4   10.20    9.30
  -3  -7   4   31.60    9.80
   3   7   4   28.40    8.50
  -3   7  -4   42.90    9.10
   3  -7  -4   26.40    7.10
  -3  -7  -5   15.30    7.30
   3  -7   5   -1.80    6.60
  -3   7   5   11.70    7.50
  -3  -7   5    5.10    9.90
   3  -7  -5   18.70    6.00
   3   7   5    8.60    8.40
  -3   7  -5   12.20    7.20
  -3  -7  -6    6.70   11.90
   3  -7   6   -0.50    8.80
  -3   7   6   26.70   12.00
  -3  -7   6   13.40   10.90
   3   7   6   22.60    9.50
  -3   7  -6   35.00   14.30
  -3  -7  -7   -2.60   12.50
   3  -7   7    2.40    9.60
  -3   7   7   13.90   11.00
   3   7   7    5.40   10.50
  -3  -7   7    5.20   11.10
   3  -7   8   23.80   17.50
  -3   7   8   25.60   21.90
  -3  -7   8   -4.60   12.30
   3   7   8    8.70   14.10
   3  -7   9    0.60   21.00
  -3   7   9  -12.90   17.60
  -3  -7   9   26.60   24.80
   3   7   9   -2.30   18.90
  -4   7   0   46.70   13.30
   4  -7   0   57.59   13.60
  -4   7   0   71.69   12.90
   4  -7   0   59.29   12.80
  -4  -7   0   42.10   13.30
   4   7   0   50.59   13.30
   4  -7   1   12.40    3.70
   4  -7   1   10.80    5.20
  -4   7   1    1.40    5.60
   4   7  -1    6.60    4.70
  -4  -7  -1    0.70    5.00
  -4   7   1    6.00    5.40
  -4   7  -1    6.40    4.80
   4   7   1   -0.50    4.10
   4  -7  -1    8.90    4.60
  -4   7  -1   -1.10    4.60
  -4   7  -1    6.10    3.60
   4  -7  -1   17.70    4.30
  -4  -7   1   17.20    4.70
   4   7  -2   29.10    7.00
  -4   7   2   20.60    7.00
  -4  -7  -2   31.60    7.70
   4  -7   2    7.30    6.90
   4  -7   2   26.50    5.90
   4  -7  -2   21.40    6.10
  -4   7  -2    5.20    7.00
   4   7   2   22.00    5.60
   4  -7  -2   23.90    6.30
  -4   7  -2    3.30    6.10
  -4  -7   2   15.40    5.90
   4   7   2   21.30    7.00
   4   7  -3    7.30    5.70
   4  -7   3    5.30    4.30
  -4  -7  -3    2.60    6.00
   4  -7   3   -8.10    5.50
  -4   7   3    7.10    6.10
   4   7   3   -3.40    5.10
   4  -7  -3   17.60    5.10
  -4  -7   3   12.90    4.90
  -4  -7   3   -0.40    6.80
  -4  -7   3    9.60    3.80
  -4   7  -3   13.60    7.00
  -4   7   4   20.50    8.00
  -4  -7  -4    3.80    6.30
   4   7  -4    2.20    6.60
   4  -7   4    6.80    5.70
  -4   7  -4   14.90    6.90
   4  -7  -4    3.50    4.90
  -4  -7   4   -2.00    8.80
   4   7   4    4.70    5.80
  -4   7   5    3.40    8.50
   4   7  -5   30.00   10.60
  -4  -7  -5   11.30    8.10
   4  -7   5    8.80    6.90
   4   7   5    4.80    7.10
  -4  -7   5   -6.30    9.80
   4  -7  -5    8.20    6.90
  -4   7  -5    3.00    9.40
  -4  -7  -6   25.70   11.40
  -4   7   6    2.30   10.50
   4  -7   6   25.90   11.20
   4   7   6    6.60    9.40
  -4   7  -6   10.20   14.40
  -4  -7   6   27.30   12.30
  -4  -7  -7  -14.50   14.50
  -4   7   7    6.00   11.30
   4  -7   7   -0.60   12.50
  -4  -7   7   11.40   11.70
   4   7   7    4.00   11.70
  -4   7   8    3.90   22.70
   4  -7   8   -3.70   16.50
   4   7   8  -16.90   14.10
  -4  -7   8    7.30   13.60
   4  -7   9   -3.80   23.00
  -4   7   9    2.80   20.50
  -4  -7   9    4.70   19.70
   4   7   9  -16.80   26.00
  -5   7   0    2.60    6.10
  -5   7   0    3.30    5.10
  -5  -7   0    7.60    5.40
   5  -7   0    3.70    3.60
   5  -7   0    7.30    5.50
   5   7   0   -3.20    4.30
   5   7  -1  105.09   25.60
   5  -7   1  116.89   25.80
  -5   7   1  144.49   26.50
  -5   7   1  103.39   25.90
   5  -7   1  121.99   24.80
  -5  -7  -1  130.29   26.30
  -5  -7   1   98.79   25.40
   5  -7  -1  122.39   25.80
   5   7   1  101.49   25.10
  -5   7  -1  130.29   25.90
  -5   7  -1  129.19   25.70
   5  -7  -1   88.49   24.80
   5   7  -2   13.20    5.80
  -5   7   2   -0.10    7.80
   5  -7   2   -5.10    4.00
  -5  -7  -2   -0.20    4.70
   5  -7   2    2.40    5.40
   5   7   2   10.70    5.40
  -5   7  -2    7.60    5.80
   5   7   2    3.00    3.80
  -5   7  -2    8.90    6.20
   5  -7  -2    3.20    5.00
   5  -7  -2   -0.70    4.60
  -5  -7   2    2.40    5.00
   5  -7   3    1.80    5.20
  -5   7   3   10.00    8.60
  -5  -7  -3    5.20    6.30
   5   7  -3    9.60    6.20
  -5   7  -3   -0.30    6.30
  -5  -7   3   10.50    8.80
   5  -7  -3    8.00    5.40
   5   7   3    8.90    5.60
   5  -7  -3   16.10    6.90
  -5  -7   3   21.60    6.00
  -5   7  -3    8.30    7.40
   5   7  -4   -1.20    7.60
  -5  -7  -4   10.50    7.30
   5  -7   4    6.00    5.90
  -5   7   4    1.30    8.00
   5   7   4    9.20    6.50
   5  -7  -4   10.50    6.60
  -5  -7   4   -2.40    5.80
  -5   7  -4    0.10    7.80
  -5  -7   4    5.50   10.80
  -5  -7   4    6.00    5.20
  -5   7   5    6.50   14.30
   5  -7   5   35.10   13.00
  -5  -7  -5   46.60   13.70
   5   7  -5   41.60   15.20
  -5  -7   5   72.29   16.70
  -5   7  -5   55.99   16.30
   5  -7  -5   48.50   13.40
   5   7   5   39.20   13.60
   5  -7   6   -9.70    9.50
  -5   7   6   -2.60   14.10
  -5  -7  -6  -10.80    9.80
  -5  -7   6    5.50   10.70
   5   7   6   24.70   10.70
  -5   7  -6   -1.80   12.40
  -5   7   7   -5.70   12.20
   5  -7   7  -11.00   13.20
   5   7   7   -6.60   14.00
  -5   7  -7   14.40   18.10
  -5  -7   7   25.50   13.50
  -5   7   8    0.20   17.60
   5  -7   8  -15.40   17.20
  -5  -7   8   42.60   24.20
   5   7   8    2.70   15.50
   6  -7   0  132.09   30.00
  -6   7   0  118.49   31.30
  -6  -7   0  131.59   29.60
  -6   7   0  143.19   30.70
   6  -7   0  161.98   31.20
   6   7   0  119.79   30.40
  -6  -7   0  175.38   31.40
  -6   7   1  106.09   27.10
   6  -7   1  110.39   27.50
   6  -7   1  129.29   26.00
  -6  -7  -1  111.29   27.00
   6   7  -1  127.99   27.10
  -6   7   1  137.89   27.90
   6  -7  -1  116.59   25.90
  -6   7  -1  119.39   27.70
   6   7   1   84.69   26.10
  -6   7  -1  113.69   26.60
  -6  -7   1  111.09   26.70
   6  -7  -1  141.49   27.20
  -6  -7  -2    5.10    6.60
  -6   7   2  -14.20    7.40
   6   7  -2   11.00    7.20
   6  -7   2   -0.30    7.40
  -6   7   2    7.20    7.70
   6  -7   2   18.10    6.00
  -6   7  -2   -3.40    7.10
   6  -7  -2   10.50    5.30
   6   7   2   15.90    6.60
  -6  -7   2  -13.10    6.30
   6  -7  -2   18.30    6.90
  -6   7  -2    4.90    5.90
   6  -7   3   32.50   10.20
   6   7  -3   43.30   10.80
  -6   7   3   16.00   12.60
  -6  -7  -3   34.30   11.00
  -6  -7   3   36.20   12.20
   6  -7  -3   18.90   10.20
   6  -7  -3   35.70   11.00
  -6   7  -3   24.60   10.30
  -6   7  -3   58.09   12.60
   6   7   3   19.40   10.40
  -6  -7   3   39.40   10.40
   6  -7   4   25.90   10.60
  -6   7   4   55.29   15.70
  -6  -7  -4   32.10   12.30
   6   7  -4   26.50   11.20
   6  -7  -4   74.79   16.00
   6   7   4   52.89   12.60
  -6  -7   4    4.10   12.50
  -6   7  -4   29.70   12.70
  -6   7   5   -6.20   13.80
  -6  -7  -5   12.40   10.30
   6   7  -5   -3.10    8.60
   6  -7   5    7.70    9.20
  -6   7  -5    6.30   12.70
   6   7   5   -1.60    8.00
   6  -7  -5   -2.60   11.80
  -6  -7   5  -27.90    9.50
   6  -7   6    5.10   11.20
  -6   7   6   36.40   19.70
   6   7  -6   17.00   13.30
  -6  -7  -6   15.40   12.80
  -6  -7   6   11.70   14.20
  -6   7  -6    5.90   16.90
   6   7   6   11.10   13.70
   6  -7   7    1.70   14.60
  -6   7   7   -6.80   14.50
  -6  -7   7  -13.80   16.90
   6   7   7    8.90   15.40
   6  -7   8   12.20   21.40
   6   7   8   12.30   20.20
  -6  -7   8    9.50   18.90
  -7  -7   0   15.70    7.50
  -7   7   0    2.20    6.60
   7  -7   0   -5.70    6.20
   7  -7   0   -6.00    5.40
   7   7   0   -4.60    5.70
  -7  -7   0   -1.50    4.10
  -7   7   0   -9.30    6.20
  -7  -7  -1  190.28   43.90
   7  -7   1  206.38   42.80
   7  -7   1  209.68   44.60
   7   7  -1  179.58   43.40
  -7   7   1  195.38   43.70
  -7   7   1  177.48   44.30
  -7  -7   1  237.88   43.60
   7   7   1  165.88   42.90
   7  -7  -1  197.88   43.50
  -7   7  -1  235.68   44.60
   7  -7  -1  221.18   43.30
  -7   7  -1  164.58   42.90
  -7   7   2   22.50   10.10
  -7   7   2   -8.10    8.40
   7   7  -2   22.80    7.70
  -7  -7  -2   11.70    8.20
  -7   7   2   -8.40   10.50
   7  -7   2   12.60    7.70
   7  -7   2    9.40    8.60
   7  -7  -2   10.80    8.10
   7   7   2    3.60    7.90
   7  -7  -2    7.40    7.00
  -7  -7   2   13.00    7.60
  -7   7  -2    6.20    9.10
  -7   7  -2   10.80    7.30
  -7   7   3   47.30   18.40
  -7   7   3   55.19   19.30
   7  -7   3   49.90   17.70
  -7  -7  -3   99.09   19.90
   7   7  -3   83.39   18.20
   7  -7  -3   47.60   16.80
   7   7   3   70.09   18.00
   7  -7  -3   89.29   19.10
  -7   7  -3  103.89   20.50
  -7   7  -3   68.49   18.50
   7   7  -4   -8.70    8.60
  -7  -7  -4    7.60    9.80
   7  -7   4   11.80   10.20
  -7   7   4   31.90   12.10
   7  -7  -4   22.10    9.10
  -7  -7   4   -8.20   12.70
  -7   7  -4    2.40   11.20
   7   7   4    8.40    8.90
   7  -7   5   30.40   13.80
  -7   7   5   25.30   18.60
  -7   7   5   -1.70   12.90
   7   7  -5   35.20   12.40
  -7  -7  -5   12.60   13.80
   7   7   5   24.70   13.90
  -7  -7   5   32.50   15.50
   7  -7   6    8.00   15.20
  -7  -7  -6   14.40   17.20
   7   7  -6   39.80   15.00
  -7  -7   6   19.60   21.30
   7   7   6  -12.50   13.60
  -7   7   7  -14.90   16.30
   7  -7   7   -2.90   18.00
   7   7   7  -13.70   14.00
  -7  -7   7   -4.60   21.60
  -7  -7   8  -21.10   20.20
   7   7   8   18.60   22.50
   8  -7   0    3.80    8.50
  -8   7   0    3.50    7.50
  -8   7   0    9.60   11.20
  -8  -7   0   -0.70    5.60
   8   7   0   -0.20    6.50
   8  -7   0   -4.00    7.30
   8  -7   1    2.10   10.10
  -8   7   1   47.30   13.60
  -8   7   1   21.30   11.10
   8  -7   1   35.10   10.90
   8   7  -1   26.50   10.20
  -8  -7  -1    8.80    8.90
   8   7   1   17.60    9.10
   8  -7  -1   13.40   11.20
   8  -7  -1   14.10    8.50
  -8  -7   1   28.60   10.00
  -8   7  -1   12.40   14.10
  -8   7  -1   10.80    9.20
  -8  -7   1   17.70    9.80
   8  -7   2  179.48   33.90
   8   7  -2  201.28   33.20
   8  -7   2  121.29   31.00
  -8  -7  -2  135.79   32.20
  -8   7   2  134.99   35.10
  -8   7   2  129.19   33.00
  -8   7   2  107.29   33.40
  -8   7  -2  126.09   33.00
  -8   7  -2  135.79   30.80
   8   7   2  143.39   32.20
   8  -7  -2  148.19   31.30
  -8  -7   2  142.09   33.50
   8  -7  -2   71.59   31.20
   8  -7   3    3.70    9.80
  -8   7   3   -1.10   15.40
  -8  -7  -3    5.40   10.70
  -8   7   3   -0.90   10.20
  -8   7   3  -11.20   12.20
   8   7  -3  -10.80    8.90
  -8   7  -3    5.60   10.00
  -8   7  -3    4.70    9.90
   8  -7  -3   -5.90   10.80
   8  -7  -3   -5.40    9.40
   8   7   3   -3.80    9.00
   8  -7   4   18.60   13.90
  -8   7   4   43.00   15.90
  -8  -7  -4    9.20   11.30
  -8   7   4    8.30   16.90
   8   7  -4   12.80   10.50
  -8   7  -4  -12.10   11.70
  -8  -7   4   -0.90   15.90
   8  -7  -4    1.90   14.70
   8   7   4    6.90   12.00
   8  -7  -4   19.90   10.70
  -8   7   5   40.70   18.60
   8  -7   5   18.90   17.90
   8   7  -5   35.40   14.70
  -8   7  -5   54.29   20.50
  -8  -7   5   26.30   22.70
   8   7   5   38.40   16.20
   8   7  -6  -10.00   13.20
   8  -7   6    8.70   17.60
  -8  -7  -6  -19.70   17.30
  -8   7   6    7.70   24.30
  -8  -7   6   14.00   16.20
   8   7   6   -8.40   15.60
  -8   7   7    5.20   20.50
  -8  -7   7   22.00   19.80
   8   7   7  -13.90   16.40
   9  -7   0   -1.30    8.30
   9  -7   0   -7.50   11.10
  -9   7   0  -20.30    9.00
  -9  -7   0   -3.00   10.90
   9   7   0   24.50   10.70
  -9   7   0  -21.10   12.30
  -9  -7  -1   40.30   22.60
  -9   7   1   62.29   19.90
   9   7  -1   40.10   17.60
   9  -7   1   90.29   20.50
   9  -7   1  117.89   20.80
  -9   7   1   62.29   25.50
  -9  -7   1  105.39   20.10
   9   7   1  119.49   21.00
   9  -7  -1   92.79   19.10
   9  -7  -1    4.40   17.90
  -9   7  -1   63.69   18.40
  -9   7  -1   62.09   20.80
  -9  -7   1   70.39   19.60
  -9  -7  -2    1.00   13.20
  -9   7   2   12.50   12.70
   9  -7   2   26.10   14.80
  -9   7   2   -0.40   17.60
   9   7  -2   18.50   10.20
   9   7   2   13.20   10.10
  -9   7  -2    8.80   10.80
   9  -7  -2   -1.10   13.40
  -9  -7   2   28.90   16.20
   9  -7  -2   19.70   10.40
  -9   7  -2  -17.10   12.90
   9   7  -3   70.19   20.40
  -9   7   3   85.69   24.30
  -9   7   3   62.49   24.40
  -9   7   3   91.89   28.40
  -9  -7  -3  101.79   27.20
   9  -7   3   94.19   22.50
  -9   7  -3   66.29   25.80
   9   7   3   85.39   20.80
   9  -7  -3   52.89   19.30
   9  -7  -3  104.89   26.30
  -9   7  -3   38.80   23.10
  -9   7   4   46.10   24.40
  -9  -7  -4   14.40   19.80
  -9   7   4   44.00   28.90
   9   7  -4   41.40   14.30
   9  -7   4   40.30   17.90
   9  -7  -4   79.99   23.30
   9   7   4   22.80   14.10
   9  -7  -4   22.90   19.10
  -9   7  -4   33.00   18.30
  -9  -7   4   15.80   17.10
   9   7  -5  -26.30    9.00
   9  -7   5    5.70   20.10
  -9  -7  -5    7.40   17.70
   9   7   5   19.80   16.90
  -9  -7   5    2.70   16.40
   9   7  -6  -10.40   15.40
  -9   7   6    2.50   22.20
  -9  -7   6    8.90   21.80
   9   7   6   11.00   17.10
  -9   7   7    1.80   29.60
  -9  -7   7   18.40   25.30
   9   7   7   -3.90   23.20
  10  -7   0  409.66   71.89
 -10   7   0  270.07   68.69
 -10  -7   0  327.97   73.39
 -10   7   0  262.47   72.49
  10  -7   0  403.76   75.59
  10   7   0  287.07   68.99
 -10   7   1   15.80   21.80
 -10   7   1   37.20   16.90
  10  -7   1   32.80   15.00
 -10  -7  -1   57.59   18.80
  10   7  -1    9.40   13.50
 -10  -7   1   51.49   21.20
 -10   7  -1   33.80   15.00
  10  -7  -1   57.39   21.50
  10   7   1   33.20   13.80
 -10   7   2   34.70   19.50
 -10  -7  -2    8.00   13.40
 -10   7   2   16.70   16.80
  10  -7   2    8.80   13.40
  10   7  -2   -1.40   12.50
 -10   7  -2    4.60   13.20
  10  -7  -2    5.60   11.70
  10   7   2  -10.00   10.40
 -10   7  -2    3.80   17.30
 -10  -7   2   -8.30   16.30
  10   7  -3   36.90   16.70
 -10   7   3   65.09   27.50
  10  -7   3   83.39   22.60
  10  -7  -3   12.70   18.00
  10   7   3   42.10   16.90
 -10   7  -3   16.30   20.20
 -10   7   4   26.80   28.50
  10   7  -4    2.00   14.60
 -10  -7   4   15.70   23.20
  10   7   4    3.10   16.00
  10   7  -5   -5.00   13.60
 -10  -7  -5    8.10   16.50
 -10  -7   5  -13.90   19.70
  10   7   5   21.20   19.40
  10   7  -6   16.60   25.30
 -10   7   6    2.20   29.80
  10   7   6   -8.10   20.40
 -10  -7   6   -4.50   34.80
  11   7   0   12.90   18.20
  11  -7   0   -8.90   16.90
 -11   7   0   -6.20   21.90
 -11   7   1  164.48   40.10
  11   7  -1  109.59   38.50
  11   7   1  205.48   39.30
 -11   7   2   40.20   24.20
  11  -7   2   63.79   23.00
  11   7  -2   61.09   21.30
  11  -7  -2   38.00   21.70
  11  -7  -2   64.89   25.00
  11   7   2   84.59   24.30
 -11  -7  -3    1.00   15.70
  11   7  -3   -7.20   11.80
 -11   7   3    2.70   28.00
 -11   7  -3   -2.20   14.10
  11   7   3   11.10   19.10
  11  -7  -3    9.50   18.10
 -11   7   4   18.70   37.20
  11   7  -4  -13.70   15.80
  11   7   4   -3.30   19.90
  11  -7  -4    0.80   21.10
 -11  -7   4   18.20   29.80
 -11   7   5   12.30   30.00
 -11   7   5   -9.70   38.10
 -11  -7  -5   -4.00   23.10
  11   7  -5    0.60   16.00
  11  -7  -5    5.80   18.70
 -11  -7   5  -17.90   23.00
  11   7   5  -22.20   23.00
  12   7   0   29.70   16.70
  12   7  -1    4.30   13.20
  12   7   1   18.60   16.40
  12   7  -2   23.50   15.40
  12   7   2    4.80   20.50
  12   7  -3   25.30   21.80
  12   7   3   -5.70   24.30
 -12   7   4   39.80   42.80
  12   7  -4   16.70   19.70
 -12  -7   4  -15.00   27.90
  12   7   4   31.50   24.00
  13   7   0  -32.30   20.30
  13   7  -1   37.10   20.90
  13   7   1    6.60   27.60
  13   7  -2    0.10   21.00
  13   7   2  -12.40   24.10
  13   7  -3   -8.40   26.70
  13   7   3   22.90   31.30
   0   8   0  113.19   23.50
   0  -8   0  108.69   23.50
   0   8   0  105.99   23.40
   0   8   0  121.79   23.80
   0  -8   0  111.99   23.50
   0  -8   0   98.69   23.80
   0  -8   1  395.46   83.09
   0  -8   1  352.46   83.19
   0   8  -1  346.17   83.39
   0  -8  -1  400.76   83.19
   0   8   1  420.46   83.29
   0  -8   1  421.56   83.49
   0  -8  -1  391.76   83.19
   0   8   1  407.56   83.49
   0   8  -1  422.46   83.09
   0   8  -1  393.76   83.19
   0   8   1  371.66   83.19
   0  -8  -2 1973.80  424.26
   0   8  -2 2088.59  424.16
   0   8   2 2049.29  424.46
   0   8  -2 2049.20  424.36
   0  -8   2 1882.41  424.46
   0  -8   2 1996.60  424.16
   0  -8  -3   15.00    4.10
   0  -8   3    7.20    4.80
   0   8  -3   13.80    3.70
   0   8  -3    8.90    3.80
   0   8   3   11.80    5.00
   0   8  -4   83.69   16.10
   0  -8  -4   71.89   16.20
   0  -8   4   81.49   17.70
   0   8  -4   63.89   16.00
   0   8   4   62.19   16.80
   0   8   5    5.50    7.70
   0  -8   5   25.90    9.40
   0   8  -5   24.50    6.70
   0  -8  -5   20.50    6.10
   0   8  -5   13.50    5.70
   0   8   6  102.19   31.00
   0  -8   6  165.58   32.10
   0  -8  -6  145.79   30.40
   0  -8   7   -5.00   10.90
   0   8   7    0.60   11.50
   0   8   8   10.70   16.80
   0  -8   8   -5.30   14.10
   0  -8   9  -24.70   16.70
   0   8   9   -6.00   20.40
  -1   8   0   -0.20    3.00
  -1  -8   0    2.10    2.50
   1   8   0   -3.70    2.10
  -1  -8   0    3.60    1.80
   1   8   0    2.40    2.40
   1  -8   0    4.60    1.20
  -1   8   0    2.00    1.20
  -1  -8   0    7.30    2.80
  -1   8   0   -1.70    1.90
   1  -8   0   -3.40    1.90
   1   8   0    2.00    1.80
   1  -8   0   -0.20    3.20
   1  -8   1  889.01  193.38
  -1   8   1  849.22  193.48
   1   8  -1  822.72  193.38
   1  -8   1  864.41  193.38
  -1   8   1  940.31  193.88
   1  -8   1  903.61  193.58
   1   8  -1  960.40  193.68
  -1   8   1  937.01  193.48
  -1  -8  -1  919.81  193.58
   1  -8   1  949.11  193.88
  -1  -8  -1 1005.60  193.58
  -1   8  -1  968.90  193.68
   1   8   1  948.21  193.58
  -1  -8   1  948.41  193.58
   1  -8  -1  931.81  193.58
   1  -8  -1  901.41  193.48
  -1  -8   1  999.80  193.38
   1   8   1  840.52  193.58
   1   8   1  849.91  193.58
  -1   8  -1  971.10  193.58
  -1  -8   1  916.01  193.68
   1   8  -2   15.00    4.80
   1  -8   2   15.10    3.90
  -1   8   2   10.70    4.30
  -1  -8  -2   11.10    3.90
   1   8  -2   10.20    2.70
   1  -8   2    9.00    4.20
   1  -8   2    6.50    3.90
  -1  -8   2    1.40    5.10
   1   8   2   11.80    4.30
  -1  -8   2   10.40    2.80
  -1   8  -2   16.10    4.60
   1  -8  -2   15.60    3.50
  -1   8  -2   14.90    4.10
   1   8  -3   -3.30    4.20
   1  -8   3   -4.80    3.30
   1  -8   3    0.60    3.70
  -1   8   3    0.60    4.40
  -1  -8  -3   -1.40    2.90
  -1   8  -3    9.90    3.90
   1   8   3    2.10    3.80
  -1   8  -3    7.10    3.90
  -1  -8   3    0.70    4.60
   1  -8  -3    1.90    2.60
  -1   8   4   74.59   13.20
   1  -8   4   56.79   12.50
  -1  -8  -4   38.10   11.90
   1  -8  -4   56.89   11.70
  -1   8  -4   50.69   12.20
  -1  -8   4   43.40   13.20
   1   8   4   37.70   12.30
  -1  -8  -5   12.90    5.70
  -1   8   5    5.90    7.40
   1  -8   5   21.50    7.90
   1  -8  -5    2.70    4.40
   1   8   5    0.10    5.60
  -1  -8   5   22.10    7.50
  -1   8  -5    8.30    6.20
  -1  -8  -6   31.00   10.10
   1  -8   6   39.00   12.80
  -1   8   6   38.40   11.60
  -1  -8   6   40.70   11.90
  -1   8  -6   31.80   11.10
   1   8   6   14.00   10.50
   1  -8  -6   40.90    9.80
  -1  -8  -7   -3.80    9.20
   1  -8   7   -5.20   11.30
  -1   8   7   -6.30    8.90
  -1  -8   7    1.20    9.20
   1   8   7   -8.90    8.40
   1  -8   8   32.60   16.10
  -1   8   8   24.90   18.20
  -1  -8   8    4.80   13.60
   1   8   8   13.00   15.60
  -1   8   9   23.30   16.70
   1  -8   9  -10.50   20.70
  -1  -8   9    3.30   18.30
   1   8   9    6.20   21.90
   2   8   0  635.24  133.49
  -2  -8   0  621.94  133.19
  -2   8   0  637.34  133.19
  -2   8   0  645.74  133.19
   2   8   0  601.94  133.39
   2  -8   0  622.24  133.49
   2  -8   0  608.84  133.19
  -2   8   0  642.34  133.69
  -2  -8   0  677.73  133.49
   2   8   0  623.04  133.29
  -2   8   1   -5.60    2.60
   2   8  -1   -3.00    3.20
   2  -8   1   -6.50    2.90
   2   8  -1    2.80    2.50
  -2   8   1    0.20    2.80
  -2  -8  -1    3.50    3.20
  -2   8   1    0.70    4.70
   2  -8   1   -1.70    1.20
  -2   8  -1   -7.30    3.20
  -2  -8   1    5.70    2.30
   2   8   1    2.50    2.40
  -2   8  -1    1.80    1.60
   2   8   1   -1.20    3.00
   2  -8  -1    3.50    2.90
   2  -8  -1    5.60    3.30
  -2  -8  -2   87.49   16.50
  -2   8   2   76.79   16.50
   2  -8   2   80.49   16.80
   2  -8   2   65.39   15.80
   2   8  -2   63.19   15.80
   2   8  -2   79.19   16.90
  -2   8  -2   86.09   16.90
  -2  -8   2   73.49   15.60
  -2   8  -2   82.09   16.20
   2  -8  -2   61.29   15.90
  -2   8  -2   79.39   16.90
   2   8   2   76.09   16.40
   2   8  -3  225.98   38.90
   2  -8   3  152.18   38.00
  -2   8   3  197.98   38.60
  -2  -8  -3  182.18   38.50
   2  -8   3  152.98   38.40
   2   8   3  181.78   38.40
   2  -8  -3  183.08   37.90
  -2  -8   3  167.98   38.70
  -2   8  -3  173.98   38.40
  -2   8   4  335.37   72.99
  -2  -8  -4  361.76   72.69
   2  -8   4  332.37   72.79
   2   8  -4  330.87   73.09
  -2   8  -4  318.77   72.69
  -2  -8   4  333.47   73.19
   2  -8  -4  370.16   72.29
   2   8   4  307.77   72.89
   2  -8   5    3.70    6.10
  -2  -8  -5    6.10    6.10
  -2   8   5   18.00    7.20
  -2   8  -5    2.60    6.70
   2   8   5    3.30    7.00
   2  -8  -5    7.90    4.60
  -2  -8   5   12.20    7.20
   2  -8   6   35.20   12.80
  -2  -8  -6   30.90   13.30
  -2   8   6   42.70   13.10
  -2  -8   6   59.09   13.90
   2  -8  -6   48.60   10.90
   2   8   6   27.80   11.70
  -2   8  -6   26.00   14.60
  -2  -8  -7    3.80   13.00
   2  -8   7    8.80   12.10
  -2   8   7   37.80   12.00
  -2  -8   7    5.30   12.90
   2   8   7   27.60   11.80
  -2   8   8   -0.30   12.10
   2  -8   8    9.40   14.80
  -2  -8   8   22.30   15.50
   2   8   8   19.80   15.00
  -2   8   9   37.50   17.90
   2  -8   9  -32.10   16.00
  -2  -8   9    0.90   23.80
   2   8   9   17.00   25.30
  -3  -8   0   -3.80    1.80
   3  -8   0    3.50    3.50
  -3   8   0    5.80    4.30
  -3  -8   0    1.20    3.40
   3  -8   0    2.70    1.90
  -3   8   0   -3.20    2.10
   3   8   0    3.70    3.10
  -3   8   1   20.20    6.70
   3   8  -1   27.90    7.00
   3  -8   1   21.30    5.90
   3  -8   1   22.40    7.00
  -3  -8  -1   16.40    6.90
  -3   8   1   41.70    8.50
   3   8  -1   23.30    7.20
  -3   8   1   24.60    6.80
   3  -8  -1   25.00    6.70
  -3  -8   1   20.70    6.40
   3   8   1   25.10    6.90
   3  -8  -1   34.20    6.70
  -3   8  -1   30.60    5.90
  -3   8  -1   18.40    6.90
  -3   8   2   59.89   13.20
  -3  -8  -2   67.59   13.60
   3  -8   2   47.60   13.50
   3   8  -2   62.19   12.60
   3  -8   2   45.10   12.30
   3   8  -2   84.99   14.20
   3   8   2   44.60   13.10
  -3   8  -2   62.79   13.70
  -3   8  -2   42.50   13.20
   3  -8  -2   51.69   12.70
  -3   8  -2   62.49   12.60
  -3  -8   2   62.29   12.70
  -3  -8   2   49.10   12.30
   3   8  -3   32.00    8.60
   3  -8   3   39.70    9.30
  -3  -8  -3   24.80    8.40
  -3   8   3   29.10    8.70
   3  -8   3   38.70    7.70
  -3   8  -3   25.40    8.50
   3   8   3   23.30    8.00
   3  -8  -3   32.70    7.70
  -3  -8   3   24.60    6.30
  -3  -8   3   29.50    9.40
   3   8  -4  104.89   24.20
  -3  -8  -4  129.99   24.40
  -3   8   4   89.49   23.90
   3  -8   4   71.79   23.20
   3   8   4  121.29   23.80
  -3   8  -4  127.19   24.60
   3  -8  -4  111.99   23.00
  -3  -8   4   91.49   25.00
  -3   8   5   57.89   17.40
  -3  -8  -5   80.29   17.80
   3  -8   5   79.69   17.40
   3   8   5   66.69   17.20
  -3   8  -5   39.30   17.20
   3  -8  -5   68.99   16.20
  -3  -8   5  102.99   20.10
   3  -8   6   17.90    9.70
  -3  -8  -6    5.30    9.50
  -3   8   6   29.50   12.20
  -3  -8   6   22.50   11.20
  -3   8  -6   11.20   10.80
   3   8   6    9.80    8.60
   3  -8  -6    9.50    7.50
   3  -8   7   24.60   12.80
  -3  -8  -7   14.60   12.20
  -3   8   7    1.80   11.50
   3   8   7    2.30   13.70
  -3  -8   7   22.10   15.10
   3  -8   8   -1.40   13.60
  -3   8   8    6.90   18.80
  -3  -8   8   29.80   17.90
   3   8   8   -1.60   16.50
   3  -8   9    4.50   19.60
  -3  -8   9   20.50   21.40
   3   8   9    0.80   23.00
   4  -8   0    6.10    2.90
   4   8   0    6.80    4.20
  -4   8   0    3.30    3.30
  -4   8   0   -0.20    4.10
  -4  -8   0   -1.00    4.30
   4  -8   0    2.70    4.40
  -4  -8  -1   31.90    9.80
   4   8  -1   53.99    9.90
   4  -8   1   37.00    8.30
   4  -8   1   34.60   10.00
  -4   8   1   42.40   10.40
  -4   8   1   18.80    9.40
  -4   8  -1   26.10    9.90
   4  -8  -1   37.30    8.70
   4  -8  -1   36.50    9.10
  -4  -8   1   27.50    8.80
  -4   8  -1   48.50    9.60
   4   8   1   31.80    9.10
  -4   8  -1   30.00    8.20
   4   8  -2  681.33  148.79
  -4  -8  -2  796.32  149.09
  -4   8   2  723.63  148.89
   4  -8   2  687.33  148.99
   4  -8   2  696.63  148.39
   4  -8  -2  655.73  148.69
  -4   8  -2  685.83  148.79
   4   8   2  718.13  148.69
  -4  -8   2  730.93  148.49
  -4   8  -2  690.03  148.99
   4  -8  -2  662.73  148.59
   4   8  -3   -0.10    5.40
   4  -8   3   -4.70    4.00
  -4   8   3   13.40    6.30
  -4  -8  -3   17.80    6.70
   4  -8   3   11.30    7.00
  -4   8  -3   -1.90    5.50
  -4  -8   3   27.10    8.30
  -4  -8   3   13.80    5.30
  -4  -8   3    3.10    3.70
   4   8   3    4.60    4.80
   4  -8  -3    3.90    4.50
   4   8  -4   -5.20    5.90
  -4   8   4   -2.30    6.60
   4  -8   4   -7.00    4.70
  -4  -8  -4    3.40    6.50
   4   8   4    1.30    6.20
   4  -8  -4   -1.50    4.80
  -4  -8   4    9.20    9.10
  -4   8  -4    4.10    6.60
   4  -8   5   17.50    8.20
   4   8  -5    2.60    8.80
  -4  -8  -5   11.10    9.90
  -4   8   5   49.90   13.10
  -4  -8   5   16.60   10.90
  -4   8  -5    7.70    9.70
   4   8   5    2.20    7.30
   4  -8  -5   23.10    8.10
  -4  -8  -6   38.90   14.00
   4  -8   6   30.70   11.60
  -4   8   6    6.70   11.60
   4   8   6   25.60   12.60
  -4  -8   6   33.70   12.80
  -4   8  -6   29.20   13.10
   4  -8   7  -27.80   11.80
  -4   8   7   19.10   19.00
  -4  -8  -7   -0.90   14.60
  -4  -8   7    6.00   11.30
   4   8   7   -4.40   12.30
   4  -8   8    7.70   18.40
  -4   8   8    4.40   20.10
   4   8   8   -5.80   16.80
  -4  -8   8   15.90   19.60
  -5  -8   0    6.40    5.40
  -5   8   0   -8.50    5.70
   5  -8   0    8.10    5.60
   5  -8   0   -0.60    3.60
   5   8   0    0.30    4.50
  -5   8   0    3.80    5.00
  -5   8   1   24.60    7.80
  -5   8   1   18.90    7.70
   5   8  -1   28.20    7.10
   5  -8   1   15.50    5.80
  -5  -8  -1   13.10    7.30
   5  -8   1   20.60    7.10
  -5   8  -1   26.80    7.40
   5   8   1    6.60    6.10
  -5  -8   1   23.50    6.90
  -5   8  -1   12.00    7.60
   5  -8  -1   16.20    6.00
   5  -8  -1    2.20    6.20
   5  -8   2  103.49   25.10
  -5   8   2  126.79   26.50
  -5   8   2  114.99   26.90
   5  -8   2  100.79   26.00
   5   8  -2  134.09   26.40
  -5  -8  -2  110.29   26.20
   5  -8  -2  136.89   25.60
   5  -8  -2  118.49   25.60
  -5   8  -2  113.49   25.60
  -5   8  -2  113.59   26.60
   5   8   2   96.59   24.40
   5   8   2  134.39   25.80
  -5  -8   2  124.29   25.50
   5  -8   3   39.20    9.80
  -5   8   3   53.89   11.90
   5   8  -3   40.10   10.70
  -5  -8  -3   38.50   11.30
   5  -8   3   29.40   11.60
  -5   8  -3   35.30   11.10
  -5  -8   3   28.70    9.60
  -5  -8   3   34.50   12.00
  -5   8  -3   13.40   10.20
   5  -8  -3   36.70   10.10
   5  -8  -3   49.80   10.40
   5   8   3   25.90   10.40
   5   8  -4   -8.30    7.30
  -5  -8  -4    5.50    7.20
   5  -8   4    2.40    6.10
  -5   8   4   18.70   10.40
  -5  -8   4    5.30    6.20
  -5   8  -4   -1.80    7.80
  -5  -8   4   -9.00    9.70
   5  -8  -4   12.30    6.70
  -5  -8   4    7.30    5.50
   5   8   4   -0.70    6.90
  -5   8   5    4.30    9.90
   5  -8   5   11.80    8.30
   5   8  -5   14.90   11.10
  -5  -8  -5   15.30    9.50
   5   8   5    5.40    8.20
  -5   8  -5    4.40   11.00
   5  -8  -5    9.60   10.40
  -5  -8   5   26.40   13.40
  -5   8   6   -7.20   14.20
  -5  -8  -6    6.30   14.00
   5  -8   6    5.90   10.30
   5   8   6   -2.30   11.30
  -5  -8   6   15.70   11.80
  -5   8  -6    9.20   12.80
  -5   8   7    7.10   17.00
   5  -8   7    9.00   13.80
  -5  -8   7   -3.10   14.20
   5   8   7  -17.90   11.10
  -5   8   8   12.00   26.00
   5  -8   8   10.30   18.70
  -5  -8   8   -8.00   15.60
   5   8   8    3.70   20.20
  -6  -8   0  949.31  203.18
   6  -8   0  844.82  203.98
  -6  -8   0 1091.59  204.28
   6  -8   0  966.00  203.58
  -6   8   0  884.91  204.18
   6   8   0 1046.50  204.08
  -6   8   0  966.20  203.98
  -6   8   1   69.59   16.60
   6  -8   1   73.09   15.00
   6   8  -1   83.59   16.30
  -6   8   1   58.19   16.30
   6  -8   1   54.99   16.30
  -6  -8  -1   35.30   15.70
   6   8   1   65.89   15.70
  -6   8  -1   62.19   16.50
   6  -8  -1   59.59   15.10
  -6   8  -1   66.99   15.70
  -6  -8   1   46.40   15.30
   6  -8  -1   66.79   16.00
   6   8  -2   -5.80    5.40
   6  -8   2   -7.70    7.00
  -6   8   2   -5.60    8.10
   6  -8   2    2.90    5.40
  -6  -8  -2   -3.70    5.50
  -6   8   2    5.60    7.30
   6   8   2    7.80    5.90
   6  -8  -2   -4.60    5.20
   6  -8  -2   15.50    5.30
  -6  -8   2    1.80    5.80
  -6   8  -2    1.10    5.70
  -6   8  -2    0.90    7.70
   6  -8   3   11.00    9.10
   6  -8   3   14.40    8.20
  -6   8   3   15.40   11.80
  -6  -8  -3   29.80    9.50
   6   8  -3   19.50    8.20
  -6  -8   3   19.00    9.30
   6  -8  -3   24.80    8.90
   6  -8  -3   13.90    7.50
   6   8   3   19.60    8.00
  -6   8  -3   17.70    9.40
   6   8   3   19.00    7.80
  -6   8  -3   22.70    9.20
   6  -8   4   18.80    9.50
   6   8  -4   14.00    9.20
  -6  -8  -4   32.40   11.20
  -6   8   4   27.00   12.00
   6   8   4   24.80    9.70
  -6   8  -4   35.80   14.10
  -6  -8   4   16.50   12.00
   6  -8  -4   18.30   10.00
   6  -8   5    8.10   10.10
  -6  -8  -5   -7.50    9.40
  -6   8   5   -3.90   13.70
   6   8  -5    8.80    9.70
   6   8   5   -0.40    7.90
  -6  -8   5  -20.30    9.60
  -6   8  -5   -4.40   10.50
  -6   8   6    8.00   23.40
   6   8  -6    9.20   13.50
   6  -8   6    0.00   12.70
   6   8   6   24.40   12.30
  -6   8  -6   15.00   13.90
  -6  -8   6   27.60   13.30
   6  -8   7    5.90   15.70
  -6   8   7    1.70   14.00
   6   8   7    2.70   12.30
  -6  -8   7  -10.60   14.30
  -6   8   8    4.90   18.70
   6  -8   8    2.90   18.80
   6   8   8   20.60   19.10
  -6  -8   8    4.20   22.20
   7  -8   0   -9.90    5.90
   7   8   0   -3.70    5.30
  -7   8   0    1.40    6.50
  -7  -8   0   -0.10    4.50
  -7   8   0   -2.10    8.00
   7  -8   0    0.90    5.40
  -7  -8   0   -7.50    7.20
   7   8  -1  124.29   24.60
   7  -8   1  111.49   23.20
   7  -8   1   69.29   23.20
  -7  -8  -1   77.49   23.70
  -7   8   1   91.89   24.00
  -7   8   1   85.09   24.30
   7  -8  -1   97.99   23.60
  -7   8  -1   99.09   24.60
   7  -8  -1   94.99   24.00
  -7   8  -1  149.39   24.20
  -7  -8   1  110.49   23.60
   7   8   1   87.79   23.00
  -7  -8  -2   28.70    9.80
  -7   8   2   26.30   10.60
  -7   8   2   -3.00   10.40
   7  -8   2   15.30    9.10
   7   8  -2   19.40    8.40
   7  -8   2   -2.70    6.70
  -7   8   2    0.50   11.00
  -7   8  -2    1.00    7.20
   7   8   2   22.20    8.60
  -7  -8   2   19.30    7.90
  -7   8  -2   12.00    9.50
   7  -8  -2    5.30    8.00
   7  -8  -2   -2.50    7.10
  -7   8   3   88.09   17.80
   7   8  -3   39.70   12.00
  -7   8   3   31.60   13.60
   7  -8   3   26.00   11.70
  -7  -8  -3   32.50   11.20
   7  -8  -3   41.00   12.40
  -7   8  -3   14.60   10.70
  -7   8  -3   46.40   14.60
   7  -8  -3   36.80   13.60
   7   8   3   23.90   11.70
  -7  -8   3   42.30   13.80
   7  -8   4   27.30   13.50
  -7   8   4   51.99   20.30
   7   8  -4   43.90   13.70
  -7  -8  -4   58.19   16.40
   7   8   4   66.79   14.40
  -7  -8   4   21.00   14.70
  -7   8  -4   27.10   15.10
   7  -8  -4   42.70   15.60
   7  -8   5    9.00   11.40
   7   8  -5    0.00   10.20
  -7  -8  -5    7.70   12.90
  -7   8   5   11.40   12.30
  -7  -8   5   10.50   13.20
  -7   8  -5   15.00   13.00
   7   8   5   -1.90    9.70
   7  -8   6    4.00   14.70
   7   8  -6   24.10   13.40
   7   8   6   20.70   15.40
  -7  -8   6  -17.80   13.80
  -7   8   7  -16.50   18.40
   7  -8   7   -2.40   17.70
   7   8   7  -15.60   18.00
  -7   8  -7   -6.90   22.60
  -7  -8   7   -3.80   16.20
  -7   8   8   13.30   21.70
  -7  -8   8    1.60   26.10
   7   8   8  -25.70   18.50
   8  -8   0   49.90   12.10
   8   8   0   51.09   13.40
  -8   8   0   22.10   12.90
  -8  -8   0   31.30   13.70
  -8  -8   0   43.50   10.60
  -8   8   0   40.20   13.50
   8  -8   0   30.00   12.10
   8   8  -1    1.50    7.40
   8  -8   1   19.80    8.70
  -8   8   1   10.80    9.90
  -8  -8  -1   25.60   10.90
  -8   8   1   18.70   10.50
   8  -8   1    8.20    9.50
   8   8   1   12.20    9.10
   8  -8  -1    9.40    9.50
  -8  -8   1    9.70   12.60
   8  -8  -1    7.90    7.20
  -8   8  -1   27.20   11.70
  -8  -8   1    2.90    9.00
  -8   8  -1   20.90    9.60
   8   8  -2  213.78   32.50
   8  -8   2  125.99   30.30
  -8   8   2  145.49   36.10
   8  -8   2   71.79   31.00
  -8  -8  -2  162.78   32.90
  -8   8   2   85.49   30.90
  -8   8   2  130.99   32.60
   8  -8  -2  147.39   30.60
   8   8   2   94.19   29.30
   8  -8  -2  160.08   31.10
  -8   8  -2  157.28   31.30
  -8   8  -2  111.59   29.80
  -8  -8   2  130.49   32.20
  -8   8   3   17.80   16.10
   8  -8   3    8.90   10.30
  -8   8   3   17.00   17.00
  -8  -8  -3   19.70   11.70
   8   8  -3   10.00    9.90
  -8   8   3    8.70   14.20
   8  -8  -3   40.60   13.20
   8  -8  -3    2.40   10.90
  -8   8  -3    8.40   10.50
   8   8   3   14.40    9.90
  -8   8  -3    9.10   14.00
  -8   8   4   39.50   20.10
  -8   8   4   35.30   24.80
   8  -8   4   21.00   13.50
  -8  -8  -4   12.10   15.40
   8   8  -4    9.30   10.20
   8  -8  -4   31.60   15.60
  -8  -8   4   22.50   14.80
   8   8   4   43.70   14.80
  -8   8  -4   11.30   15.40
   8  -8  -4   10.70   12.50
  -8  -8  -5  -21.80   12.40
   8  -8   5   25.50   16.60
   8   8  -5   10.60   12.10
  -8   8   5    0.90   16.60
  -8  -8   5  -13.40   13.20
   8   8   5   78.49   17.20
  -8   8  -5   14.60   17.10
   8   8  -6   10.80   19.70
   8  -8   6  -11.90   19.30
   8   8   6   -3.30   13.70
  -8  -8   6   -2.10   20.20
  -8   8   7    3.50   22.50
   8   8   7   -4.70   21.20
  -9   8   0   -3.80   14.20
  -9  -8   0  -11.20   12.00
   9  -8   0   -9.30   10.90
  -9   8   0  -12.50    9.10
   9   8   0   -3.70    8.10
   9  -8   0    5.10   10.40
  -9  -8  -1   28.50   17.30
  -9   8   1   49.80   19.60
   9  -8   1   33.50   18.80
   9   8  -1   43.60   16.40
  -9   8   1   58.99   18.50
   9  -8   1   51.09   17.70
  -9  -8   1   60.29   17.40
  -9   8  -1   98.09   23.30
  -9  -8   1   53.99   18.80
   9  -8  -1   39.40   18.00
  -9   8  -1   89.59   17.30
   9   8   1   56.49   16.30
   9  -8  -1   68.29   19.10
  -9   8   2    8.40   18.70
   9  -8   2   -2.90   11.40
  -9   8   2    0.80   13.40
  -9   8   2    1.80   14.50
  -9  -8  -2    8.60   13.40
   9   8  -2    0.60    8.40
   9  -8  -2  -12.50    8.70
  -9  -8   2   -3.90   11.50
  -9   8  -2    8.10   10.80
   9   8   2  -12.10    9.20
   9  -8  -2   22.70   12.10
  -9   8  -2   22.10   14.00
   9  -8   3   -2.30   11.10
  -9   8   3   25.60   16.20
  -9   8   3   39.30   25.50
   9   8  -3    3.30   11.00
  -9  -8  -3    1.60   12.40
  -9   8  -3   -1.30   13.70
  -9   8  -3    8.30   13.90
   9  -8  -3   12.60   15.60
   9  -8  -3   31.90   13.20
   9   8   3    4.10   10.40
  -9   8   4    7.30   20.70
  -9   8   4   15.00   17.40
   9  -8   4  -13.70   15.00
  -9  -8  -4   15.00   13.50
  -9   8   4   26.70   27.50
   9   8  -4   12.70   11.10
  -9  -8   4   -0.60   14.30
   9   8   4   -1.40   12.70
  -9   8  -4    9.30   13.90
   9  -8  -4   -7.10   10.40
   9   8  -5   -2.20   11.60
  -9   8   5   12.00   25.70
  -9   8  -5   30.00   17.30
   9   8   5    0.90   15.30
  -9  -8   5    2.00   18.60
  -9   8   6   -7.00   20.80
   9   8  -6   -5.80   17.20
   9   8   6   14.60   17.70
  -9  -8   6    5.50   31.10
   9   8   7    5.20   25.20
  10  -8   0   50.59   24.20
  10   8   0   93.19   21.70
 -10   8   0   91.49   20.70
 -10  -8   0   73.29   21.30
  10  -8   0   29.20   17.50
 -10   8   0   78.89   27.80
 -10   8   1   36.80   15.90
  10  -8   1   17.30   16.90
 -10  -8  -1   43.30   21.70
  10   8  -1   17.40   11.70
  10  -8   1   39.50   14.00
  10   8   1   13.40   14.40
 -10   8  -1   19.50   13.10
  10  -8  -1   13.40   12.20
 -10   8  -1   27.50   22.10
  10  -8   2   13.00   15.80
 -10   8   2   29.40   29.50
  10   8  -2   30.30   13.40
 -10   8   2   37.20   19.50
 -10   8   2   34.70   22.80
 -10   8  -2    5.90   15.20
  10   8   2   70.39   18.20
  10  -8  -2   45.20   17.00
  10  -8  -2   38.00   19.90
  10  -8   3   -0.90   19.40
 -10  -8  -3  -10.10   12.70
 -10   8   3   23.10   25.80
 -10   8   3   15.80   30.10
  10   8  -3   19.40   12.20
 -10   8   3   20.10   19.80
 -10   8  -3   15.40   19.20
  10   8   3   36.30   15.80
  10  -8  -3   36.70   17.40
 -10   8   4   23.90   20.90
 -10   8   4   21.20   28.40
  10   8  -4    8.30   13.00
 -10  -8  -4    2.10   16.60
  10   8   4   -0.70   15.40
  10  -8  -4   49.90   16.00
 -10  -8   4   -3.90   17.40
 -10   8   5    3.40   33.60
  10   8  -5    9.20   18.20
 -10  -8  -5  -17.20   16.10
  10   8   5    9.70   19.70
 -10  -8   5    8.40   30.00
  10   8  -6    7.40   17.10
  10   8   6   -6.00   19.70
 -10  -8   6   18.80   24.70
  11  -8   0   28.40   20.20
  11   8   0   19.00   14.10
 -11   8   0    2.10   14.90
  11  -8   1   19.60   17.50
 -11  -8  -1    8.20   14.70
 -11   8   1    6.50   18.30
  11   8  -1   11.00   14.90
  11   8   1   31.90   16.70
  11  -8  -1   10.10   15.90
  11   8  -2   20.00   13.40
 -11   8   2   -0.90   21.40
 -11  -8  -2   24.00   19.50
  11   8   2   57.59   20.20
  11  -8  -2   17.90   18.70
  11   8  -3   -9.70   14.70
 -11   8   3   -2.20   26.20
 -11  -8  -3    0.00   20.70
 -11   8  -3    6.30   16.50
  11   8   3  -14.00   14.10
  11   8  -4   -5.40   13.90
 -11   8   4   13.60   28.90
 -11  -8  -4    6.40   18.60
  11   8   4    5.80   20.20
 -11   8  -4   -3.90   22.30
 -11  -8   4    2.60   22.60
 -11   8   5   17.90   31.60
  11   8  -5   29.70   24.80
  11   8   5   -4.90   25.70
  11  -8  -5   -5.50   18.80
  12   8   0   41.10   19.30
 -12  -8  -1  -12.80   19.80
  12   8  -1   28.90   16.80
  12   8   1   15.80   20.60
  12  -8  -1    1.00   21.30
  12   8  -2    9.60   15.70
  12   8   2   13.80   18.20
 -12   8   3   13.80   33.30
  12   8  -3    2.40   16.80
  12   8   3   10.20   22.00
 -12   8   4    3.10   46.30
  12   8  -4   17.40   23.70
  12   8   4   50.49   30.50
  13   8   0    3.30   17.10
  13   8  -1   16.70   22.30
  13   8   1   -5.80   28.60
  13   8  -2   -6.90   15.90
  13   8   2  -27.90   26.10
  13   8  -3   -4.90   19.00
  13   8   3  -12.10   22.50
 -13  -8   3   18.00   33.60
   0  -9   0    2.50    3.10
   0   9   0    2.80    1.70
   0   9   0    3.40    2.70
   0   9   0   -1.00    2.10
   0  -9   0    6.00    2.00
   0  -9   0    0.90    1.80
   0  -9  -1    6.60    2.40
   0   9   1    0.10    2.60
   0  -9   1   -2.80    2.50
   0  -9   1  -14.70    3.30
   0  -9   1   -2.30    1.90
   0   9  -1   -2.50    2.30
   0   9   1  -17.10    3.40
   0  -9  -1   -4.50    2.40
   0   9  -1    1.00    3.20
   0   9   1    5.40    2.40
   0   9  -1    5.30    1.90
   0  -9  -2    2.30    2.20
   0  -9   2    3.30    3.50
   0   9  -2    4.50    3.70
   0   9   2    1.10    3.30
   0   9  -2   -1.10    1.70
   0  -9   2    7.40    2.60
   0  -9   3    6.90    4.20
   0  -9   3   -1.80    3.00
   0   9  -3    2.20    2.40
   0   9   3   -0.20    4.40
   0  -9  -3    3.60    2.70
   0   9  -3    3.50    2.80
   0   9  -4    0.30    3.20
   0  -9   4   12.20    6.20
   0   9   4    0.40    5.30
   0  -9  -4   -0.30    3.30
   0   9  -4    2.00    3.40
   0  -9   5   10.30    8.00
   0   9   5   14.80    6.50
   0   9  -5    7.50    5.10
   0   9  -5   -0.50    4.30
   0  -9  -5    9.60    5.10
   0  -9  -6   61.89   15.30
   0  -9   6   62.89   16.60
   0   9   7    6.40    8.40
   0  -9   7  -13.30   10.40
   0   9   8   -4.60   10.80
   0  -9   8   10.40   12.90
   0   9   9   15.40   15.80
   0  -9   9   -2.40   19.30
  -1   9   0    1.30    1.30
   1  -9   0   -0.30    2.20
   1  -9   0   -1.40    1.20
   1  -9   0   -8.00    3.10
   1   9   0   -2.00    1.70
  -1  -9   0   -1.90    2.40
  -1  -9   0   -2.60    2.60
   1   9   0   -5.60    2.30
  -1   9   0   -3.70    2.00
  -1   9   0   -7.60    3.00
   1   9   0    0.80    2.50
  -1  -9   0   -7.20    1.60
   1   9  -1  458.35  108.69
   1  -9   1  489.65  108.69
  -1  -9  -1  591.64  108.99
   1  -9   1  506.95  108.89
   1   9  -1  533.95  108.99
  -1   9   1  533.25  108.89
  -1   9   1  472.45  109.19
   1   9  -1  457.05  108.89
   1  -9   1  519.65  108.69
  -1  -9   1  497.35  108.69
  -1  -9   1  497.75  108.99
   1  -9  -1  534.15  108.89
  -1   9  -1  524.05  108.69
  -1   9  -1  555.44  109.19
   1   9   1  586.44  108.99
  -1   9  -1  530.35  108.89
   1  -9  -1  504.15  108.89
   1   9   1  521.65  108.99
   1  -9   2  216.78   43.30
   1  -9   2  182.28   43.30
   1  -9   2  215.28   43.30
  -1   9   2  211.48   43.40
   1   9  -2  234.38   43.60
   1   9  -2  185.38   42.90
  -1  -9  -2  201.08   43.40
   1   9   2  213.68   43.50
  -1  -9   2  202.28   43.80
  -1   9  -2  205.58   43.30
   1  -9  -2  206.08   43.20
  -1   9  -2  170.58   43.60
  -1  -9   2  215.78   43.00
  -1   9  -2  191.68   43.40
  -1  -9  -3   82.79   17.80
   1  -9   3  105.49   18.00
   1   9  -3   85.29   18.60
   1  -9   3   72.39   17.90
  -1   9   3   70.79   18.20
  -1  -9   3   67.49   18.50
   1   9   3   60.49   17.80
  -1   9  -3   76.59   18.10
  -1   9  -3   82.89   18.00
   1  -9  -3   86.79   17.50
  -1  -9  -4   11.70    5.30
   1  -9   4   13.30    6.70
  -1   9   4   10.60    6.10
  -1  -9   4    6.70    7.00
   1  -9  -4   15.00    4.40
  -1   9  -4   12.70    5.50
   1   9   4    9.30    5.40
  -1  -9  -5   23.40    7.70
  -1   9   5    9.50    8.60
   1  -9   5   34.70   10.00
   1  -9  -5   34.30    7.40
  -1   9  -5   24.40    8.30
   1   9   5   23.20    8.60
  -1  -9   5   24.10    9.60
  -1   9   6   28.90    9.50
   1  -9   6   36.90   11.20
  -1  -9  -6   14.60    7.80
   1  -9  -6   12.40    7.10
  -1   9  -6   16.10   10.10
  -1  -9   6   21.90   11.30
   1   9   6   12.20    8.20
  -1  -9  -7   -2.70    9.80
   1  -9   7    0.60   11.80
  -1   9   7   29.90   11.10
   1   9   7   14.60    9.80
  -1  -9   7   24.90   11.30
   1  -9   8   50.59   17.60
  -1   9   8   49.90   16.80
   1   9   8   24.90   19.50
  -1  -9   8   42.10   20.00
  -1   9   9  -18.00   18.90
   1  -9   9    4.90   18.10
  -1  -9   9    8.70   21.10
   1   9   9  -12.90   15.30
  -2   9   0   12.90    3.00
   2  -9   0    2.60    3.90
  -2   9   0   19.40    5.10
   2   9   0   13.10    5.30
   2   9   0   20.40    4.60
  -2   9   0    7.60    2.80
   2   9   0    8.80    3.30
  -2  -9   0    5.60    3.50
  -2  -9   0   27.20    4.50
  -2   9   1   11.00    3.70
  -2   9   1    4.70    3.50
  -2  -9  -1    1.10    3.70
   2  -9   1   11.00    2.00
   2   9  -1    5.80    3.00
   2  -9   1    4.60    3.80
  -2   9   1    7.20    5.20
   2   9  -1    4.90    3.70
  -2  -9   1    7.20    2.80
   2   9   1   13.80    3.90
   2  -9  -1    8.30    3.40
  -2   9  -1    8.00    2.20
   2   9   1    5.40    3.00
  -2   9  -1   -6.70    3.70
  -2  -9   1    4.20    4.20
   2  -9  -1    0.80    3.30
   2   9  -2   27.00    7.00
   2  -9   2   10.90    6.70
  -2  -9  -2   35.00    7.20
   2  -9   2   21.30    5.90
  -2   9   2   16.90    6.60
   2   9  -2   26.60    5.80
  -2   9  -2   22.00    6.30
  -2   9  -2   28.30    7.30
   2  -9  -2   22.80    6.10
   2   9   2   33.10    6.90
  -2   9  -2   32.10    7.50
  -2  -9   2   23.50    5.50
  -2   9   3   40.40   11.80
   2  -9   3   52.99   11.30
   2  -9   3   45.70   11.90
  -2  -9  -3   46.00   11.50
   2   9  -3   41.00   11.80
  -2   9  -3   51.29   11.90
  -2  -9   3   51.79   12.40
   2  -9  -3   44.90   10.90
   2   9   3   47.50   11.70
  -2   9   4   71.09   15.10
   2  -9   4   45.70   13.60
  -2  -9  -4   53.39   13.80
   2   9  -4   54.49   14.60
  -2   9  -4   61.19   14.30
   2  -9  -4   48.50   12.90
   2   9   4   57.69   14.10
  -2  -9   4  102.09   15.60
  -2  -9  -5   70.59   15.10
   2  -9   5   59.99   15.30
  -2   9   5   52.59   15.00
   2   9   5   41.80   15.20
  -2   9  -5   52.59   15.30
   2  -9  -5   63.39   13.90
  -2  -9   5   64.19   15.80
   2  -9   6   38.70   10.80
  -2   9   6   24.00   10.00
  -2  -9  -6   10.80    8.50
   2  -9  -6   22.40    7.70
  -2   9  -6    8.90   10.40
   2   9   6   10.70    8.50
  -2  -9   6   23.20   12.50
  -2  -9  -7   -0.30   11.60
   2  -9   7   10.70   11.20
  -2   9   7    4.30   10.20
   2   9   7   12.40   10.00
  -2  -9   7  -20.00    8.70
  -2   9   8   13.50   16.40
   2  -9   8   -6.30   12.90
   2   9   8   26.80   14.40
  -2  -9   8    6.70   18.70
  -2   9   9  -33.70   24.10
   2  -9   9   -7.10   20.20
   2   9   9  -22.10   17.60
  -2  -9   9   31.50   20.60
   3   9   0    6.50    3.50
  -3  -9   0   -0.10    2.10
  -3   9   0    8.00    4.40
  -3   9   0   -7.40    2.90
  -3  -9   0   -2.70    3.30
   3  -9   0    5.10    3.60
  -3   9   0   -1.20    2.20
   3  -9   0    0.60    1.80
   3   9  -1  111.49   24.00
   3  -9   1  115.49   23.20
  -3   9   1  103.99   23.70
  -3   9   1   79.49   23.60
  -3  -9  -1  125.09   24.20
  -3   9   1  138.49   25.20
   3  -9   1   94.29   24.10
  -3   9  -1  108.89   24.20
   3  -9  -1  109.09   23.60
  -3   9  -1  105.79   23.20
   3   9   1  122.09   23.90
  -3  -9   1  117.39   23.70
   3  -9  -1  103.09   23.80
   3  -9  -1  111.79   23.90
   3   9  -2    0.40    3.70
  -3  -9  -2    6.10    5.00
   3  -9   2    6.40    2.90
   3  -9   2    9.10    5.10
   3   9  -2   11.20    4.70
  -3   9   2    5.40    4.60
  -3   9  -2    6.20    4.70
   3   9   2    9.80    4.20
  -3  -9   2    0.60    2.80
   3  -9  -2    4.70    3.80
  -3   9  -2    8.20    3.70
  -3   9  -2   11.00    5.10
  -3   9   3  282.87   61.29
   3   9  -3  286.87   61.49
  -3  -9  -3  322.37   61.39
   3  -9   3  281.27   61.49
   3  -9   3  293.77   60.89
  -3   9  -3  306.97   61.49
  -3  -9   3  225.68   61.79
  -3  -9   3  284.67   60.29
   3   9   3  276.17   61.19
   3  -9  -3  289.87   60.89
  -3  -9   3  280.37   60.49
  -3   9   4   75.39   14.70
   3   9  -4   36.50   12.70
  -3  -9  -4   68.89   13.20
   3  -9   4   43.90   11.90
  -3   9  -4   35.10   12.50
   3   9   4   48.40   12.40
  -3  -9   4   20.00   13.40
   3  -9  -4   55.29   11.60
  -3  -9  -5    3.30    7.20
  -3   9   5   16.70    7.70
   3  -9   5   10.30    6.60
  -3  -9   5   22.80   10.80
   3   9   5    7.00    6.60
   3  -9  -5    5.30    5.50
  -3   9  -5   18.90    8.70
  -3  -9  -6   16.60   10.40
   3  -9   6  -10.10    9.10
  -3   9   6   16.10   10.90
   3   9   6   34.60   10.70
  -3  -9   6   11.60   10.30
   3  -9  -6   22.40    8.10
  -3   9  -6   10.50   13.50
  -3  -9  -7    0.60   12.60
  -3   9   7   -6.40   10.70
   3  -9   7    0.40   11.90
  -3  -9   7   16.40   11.80
   3   9   7   20.80   11.40
  -3   9   8   35.00   15.30
   3  -9   8    1.00   15.50
  -3  -9   8   17.50   14.70
   3   9   8   14.20   16.20
   3  -9   9   -1.00   21.20
  -3   9   9    1.00   22.80
  -3  -9   9   27.10   26.30
   3   9   9    7.60   19.10
  -4   9   0  480.75  102.19
   4   9   0  449.56  102.49
   4  -9   0  488.25  102.59
   4  -9   0  513.25  102.09
  -4   9   0  529.45  102.69
  -4  -9   0  457.55  101.89
  -4  -9   0  480.25  102.59
   4  -9   1   15.90    4.40
  -4  -9  -1   10.70    6.00
  -4   9   1   20.00    6.20
  -4   9   1   14.70    6.80
   4  -9   1   -0.90    5.70
   4   9  -1   16.70    5.70
  -4   9  -1    3.20    5.40
  -4   9  -1   17.30    4.30
  -4  -9   1   18.20    5.30
   4  -9  -1   22.40    5.00
   4   9   1    6.00    5.00
   4  -9  -1   17.90    5.90
  -4   9  -1   13.90    5.70
   4  -9   2   14.70    4.40
   4  -9   2   16.00    6.10
  -4   9   2   23.70    5.90
  -4  -9  -2   13.00    5.50
   4   9  -2    9.40    5.20
   4  -9  -2   -5.60    4.10
   4   9   2    8.40    5.00
  -4   9  -2   13.80    6.40
  -4   9  -2   21.20    6.50
  -4  -9   2    5.20    4.40
   4  -9  -2    7.70    4.70
   4   9  -3  164.28   34.10
   4  -9   3  133.19   33.20
  -4   9   3  170.08   34.00
   4  -9   3  155.78   34.30
  -4  -9  -3  198.68   34.40
  -4  -9   3  143.69   32.90
  -4   9  -3  151.08   34.10
  -4   9  -3  135.09   34.40
  -4  -9   3  147.19   33.50
  -4  -9   3  178.68   35.00
   4   9   3  160.68   34.00
   4  -9  -3  151.18   33.50
  -4   9   4   13.50    8.70
  -4  -9  -4   15.80    8.00
   4   9  -4   14.80    8.10
   4  -9   4   13.10    7.00
  -4   9  -4   18.70    8.10
  -4  -9   4   43.40   12.00
   4   9   4   16.90    7.40
   4  -9  -4   26.70    7.30
   4   9  -5   60.99   16.60
   4  -9   5   66.29   15.50
  -4   9   5   74.69   16.90
  -4  -9  -5   39.60   15.70
  -4   9  -5   47.80   16.20
   4  -9  -5   66.69   15.20
   4   9   5   84.19   17.10
  -4  -9   5   33.90   16.10
   4  -9   6   19.90   10.50
  -4   9   6   27.60   11.40
  -4  -9  -6   -2.00   11.70
  -4  -9   6   28.20   14.90
   4   9   6   11.90   10.20
   4  -9   7   -6.30   11.90
  -4   9   7  -13.90   15.60
  -4  -9  -7   15.10   15.60
  -4  -9   7   -1.60   14.40
   4   9   7   11.20   12.00
   4  -9   8    7.40   18.50
  -4   9   8    5.30   16.80
  -4  -9   8   15.30   15.90
   4   9   8   27.70   16.80
  -5   9   0    0.50    5.50
   5  -9   0   -3.90    3.30
   5  -9   0   17.00    6.30
  -5  -9   0    1.20    6.00
   5   9   0   -5.00    4.20
  -5   9   1  436.06   95.29
   5  -9   1  407.96   95.09
  -5  -9  -1  474.75   95.29
   5   9  -1  412.26   94.99
  -5   9   1  505.15   95.39
   5  -9   1  446.96   94.59
   5  -9  -1  464.55   94.69
  -5  -9   1  482.45   94.99
   5   9   1  423.16   94.99
  -5   9  -1  426.56   94.89
   5  -9  -1  397.76   94.89
  -5   9  -1  481.85   95.39
   5   9  -2  207.28   40.60
  -5   9   2  182.28   41.00
   5  -9   2  157.38   40.30
  -5  -9  -2  205.38   40.60
   5  -9   2  161.38   39.40
  -5   9   2  207.68   40.70
  -5  -9   2  176.28   39.60
   5  -9  -2  162.88   39.80
   5   9   2  162.58   39.90
   5  -9  -2  207.88   40.00
  -5   9  -2  188.48   40.00
  -5   9  -2  235.28   41.00
   5   9  -3    0.60    5.70
  -5   9   3    4.30    7.10
   5  -9   3   23.80    6.00
   5  -9   3   -1.80    7.60
  -5  -9  -3    0.10    6.60
  -5  -9   3    6.20    6.00
  -5   9  -3   -1.30    6.30
  -5   9  -3   10.00    7.80
  -5  -9   3    7.00    7.70
   5   9   3    5.70    5.60
   5  -9  -3    7.20    5.60
   5   9  -4   -4.30    6.60
  -5  -9  -4   -0.50    6.80
  -5   9   4    0.00    7.60
   5  -9   4    5.90    5.90
   5  -9  -4    3.10    6.50
  -5  -9   4    3.40   10.10
  -5   9  -4   -3.30    7.00
   5   9   4    2.20    6.30
  -5  -9   4   -8.00    5.00
  -5  -9   4   -1.40    5.90
  -5  -9  -5   -9.30    8.00
   5  -9   5   -1.80    8.00
  -5   9   5    4.90    9.80
   5   9  -5   14.20    9.90
   5  -9  -5    6.70    8.20
  -5  -9   5    6.40   10.60
  -5   9  -5   -0.60    8.60
   5   9   5   -7.40    7.70
  -5  -9  -6   50.49   15.60
   5  -9   6   49.00   14.30
  -5   9   6   21.90   17.70
   5   9   6   29.60   13.70
  -5   9  -6   26.20   17.50
  -5  -9   6   23.60   19.40
   5  -9   7  -10.70   14.00
  -5   9   7   -3.80   20.40
  -5  -9   7   12.80   13.20
   5   9   7   -9.10   14.90
   5  -9   8    6.70   18.90
   5   9   8   -4.40   20.30
  -5  -9   8   -3.30   15.50
  -6   9   0  157.98   45.40
  -6  -9   0  214.18   43.90
   6   9   0  194.78   44.80
  -6   9   0  206.98   45.10
   6  -9   0  186.78   45.00
   6  -9   0  220.58   44.40
  -6  -9   0  227.78   45.30
   6  -9   1   80.89   16.60
   6  -9   1   39.30   17.20
  -6   9   1   48.80   17.80
  -6   9   1   63.39   18.10
   6   9  -1   76.19   17.50
  -6  -9  -1   57.29   17.70
   6   9   1   78.29   17.40
   6  -9  -1   76.19   17.70
  -6   9  -1   98.19   17.60
  -6   9  -1   69.79   18.30
  -6  -9   1   85.59   17.80
   6  -9  -1   67.49   17.10
   6  -9   2   30.10   10.20
   6   9  -2   38.00   10.80
  -6   9   2   44.00   11.80
  -6   9   2   22.40   12.80
   6  -9   2   22.10   11.30
  -6  -9  -2   34.80   10.80
  -6   9  -2   45.60   11.00
   6  -9  -2   54.49   11.50
  -6   9  -2   44.10   12.40
  -6  -9   2   31.00   10.10
   6   9   2   24.00   10.30
   6  -9  -2   37.50   10.20
   6  -9   3   50.49   15.30
  -6  -9  -3   62.59   16.70
  -6   9   3   58.99   16.70
   6   9  -3   87.29   17.40
   6  -9   3   53.29   18.40
   6  -9  -3   82.49   16.50
   6   9   3   46.30   14.70
   6  -9  -3   65.89   15.80
  -6   9  -3   79.89   17.70
  -6  -9   3   54.69   16.30
   6   9   3   68.89   16.10
  -6   9  -3   57.29   16.30
  -6   9   4   -0.90   11.00
   6   9  -4   12.90    8.40
  -6  -9  -4   -2.00    7.70
   6  -9   4   -0.90    7.50
   6  -9  -4    5.60    7.80
   6   9   4   -2.40    8.30
  -6   9  -4   16.70   10.10
  -6  -9   4   18.40   12.20
  -6   9   5   -8.70   11.60
   6  -9   5    6.00    9.50
   6   9  -5   23.80   12.40
  -6   9  -5   -3.50   10.60
   6  -9  -5   20.50   13.50
   6   9   5   19.00   11.70
  -6  -9   5   -3.20   11.50
  -6   9   6   17.60   17.90
  -6  -9  -6   -4.00   12.80
   6   9  -6   12.50   13.70
   6  -9   6    2.20   12.20
  -6  -9   6   -5.50   11.70
  -6   9  -6   10.10   16.40
   6   9   6   34.40   13.90
   6  -9   7   -2.70   14.30
  -6   9   7   -6.00   15.90
   6   9   7  -32.40   14.00
  -6  -9   7   30.70   20.80
  -6   9   8   17.40   19.50
   6   9   8   -6.40   22.10
  -6  -9   8   -8.00   17.90
   7   9   0    4.50    6.60
   7  -9   0   -7.10    5.10
  -7   9   0   -4.90    7.00
   7  -9   0    9.70    7.70
  -7   9   0   12.10    8.70
  -7  -9   0   -1.40    7.60
  -7  -9   0    0.60    4.30
  -7   9   1   85.09   20.50
  -7  -9  -1   73.79   20.60
   7   9  -1   62.29   19.60
   7  -9   1   65.09   20.60
  -7   9   1   83.69   20.70
   7  -9   1  119.49   19.50
   7   9   1   82.39   19.80
  -7   9  -1   41.80   20.70
   7  -9  -1   81.99   20.20
   7  -9  -1   88.49   19.80
  -7   9  -1   63.29   19.50
  -7  -9   1  110.99   20.90
  -7  -9  -2  107.49   27.50
   7  -9   2  136.39   28.30
   7  -9   2  142.59   26.50
  -7   9   2  136.09   28.90
  -7   9   2  175.88   29.10
  -7   9   2   92.99   27.10
   7   9  -2  113.59   27.10
   7  -9  -2   92.49   26.60
  -7   9  -2  128.19   26.80
  -7   9  -2   89.09   27.80
   7  -9  -2   84.59   25.90
   7   9   2  106.59   26.80
  -7  -9   2  106.29   26.40
  -7  -9  -3   31.50   12.10
  -7   9   3   35.10   15.50
   7  -9   3   20.10   12.60
   7   9  -3   54.69   13.20
  -7   9   3   13.40   14.20
   7  -9   3   44.90   11.80
  -7   9  -3   19.20   11.90
   7   9   3   27.40   11.10
  -7   9  -3   40.60   13.80
   7  -9  -3   25.60   12.00
   7  -9  -3   51.79   12.80
  -7  -9   3   27.90   12.10
   7  -9   4   45.40   12.90
   7   9  -4   37.90   11.80
  -7   9   4   38.20   18.30
  -7  -9  -4   29.80   12.90
   7   9   4    9.90   11.30
  -7   9  -4   15.70   13.40
  -7  -9   4   39.70   14.90
   7  -9  -4   12.90   15.20
  -7   9   5  -14.30   16.80
   7   9  -5    2.80   11.40
   7  -9   5    8.90   12.10
  -7  -9  -5    2.70   10.90
  -7   9  -5    0.80   14.40
  -7  -9   5   12.60   15.60
   7   9   5  -10.00   11.40
   7  -9  -5   -1.90   16.10
   7  -9   6   -0.40   15.00
   7   9  -6    0.60   14.90
   7   9   6  -16.80   12.00
  -7  -9   6  -12.20   13.20
  -7   9   7   -5.50   16.80
  -7  -9   7   20.20   21.70
   7   9   7    2.20   18.20
  -7   9   8   35.80   23.90
   7   9   8   19.00   25.30
  -7  -9   8   49.99   25.10
   8   9   0   42.90   15.70
  -8   9   0   42.60   16.00
  -8  -9   0   63.89   14.40
  -8  -9   0   75.99   17.90
   8  -9   0   91.89   19.20
   8  -9   0   53.39   15.60
  -8   9   0   84.79   20.20
   8  -9   1   17.90   10.70
   8  -9   1   -5.40    8.00
  -8   9   1    9.90   10.50
  -8  -9  -1    0.50    9.20
  -8   9   1   -2.20    9.50
   8   9  -1   -9.40    6.10
   8  -9  -1   23.20   10.70
   8   9   1    2.20    7.20
   8  -9  -1    9.60    8.80
  -8   9  -1   -3.00    9.40
  -8   9  -1  -14.70    6.90
  -8   9   2   16.10   12.80
   8  -9   2    7.70    9.60
  -8   9   2   26.10   11.60
  -8   9   2   18.50   16.50
   8   9  -2   15.90    8.80
   8  -9   2    7.10   10.60
  -8  -9  -2   16.60   11.30
   8   9   2    4.90    8.10
  -8   9  -2   47.30   13.90
  -8  -9   2   18.40   10.80
   8  -9  -2   25.30   10.40
   8  -9  -2    8.50    9.80
  -8   9  -2   19.10    9.50
  -8  -9  -3   17.10   11.40
  -8   9   3   15.90   16.40
   8   9  -3    7.70    8.60
   8  -9   3   19.10   10.60
  -8   9   3   -0.10   16.20
  -8   9   3    4.90   17.60
  -8   9  -3   22.40   11.20
   8  -9  -3   16.60    8.50
  -8   9  -3    3.90   12.50
  -8  -9   3    9.90   11.50
   8  -9  -3    3.70   10.60
   8   9   3    4.20    9.00
   8  -9   4   58.29   19.40
  -8   9   4   69.29   24.60
  -8   9   4   32.60   21.30
   8   9  -4   69.89   17.00
  -8  -9  -4   31.10   17.10
  -8   9  -4   73.89   23.20
   8   9   4   55.79   18.20
   8  -9  -4   86.49   23.30
   8  -9  -4   48.10   18.60
  -8  -9   4   30.80   19.20
   8   9  -5   15.40   15.40
   8  -9   5   20.40   16.30
  -8   9   5   -8.20   21.20
   8   9   5   41.50   15.20
  -8  -9   5   19.70   16.70
   8   9  -6   -1.00   13.20
   8   9   6   -9.80   12.50
  -8  -9   6   -0.20   17.30
  -8   9  -6   11.20   18.40
  -8   9   7   12.40   24.40
   8   9   7  -17.60   22.50
  -8  -9   7   13.70   19.00
  -9   9   0   15.80   11.20
   9  -9   0    5.80   10.60
   9   9   0   -3.90    9.60
   9  -9   0  -14.40    8.40
  -9   9   0   -3.90   12.00
  -9  -9  -1    5.30   14.50
  -9   9   1   33.80   14.40
   9  -9   1   38.90   14.70
  -9   9   1   15.60   16.80
   9  -9   1    8.40   14.30
   9   9  -1   43.30   12.40
   9   9   1   26.60   13.70
   9  -9  -1   52.19   15.60
  -9  -9   1   33.40   15.70
  -9   9  -1   16.90   17.70
   9  -9  -1   34.30   12.20
  -9   9  -1   21.40   13.20
  -9  -9   1   28.90   14.30
  -9   9   2   11.50   20.80
   9  -9   2   -1.30   10.70
  -9  -9  -2    7.30   13.80
  -9   9   2    0.20   13.50
   9  -9   2   -9.90   13.50
   9   9  -2    0.60    9.70
  -9  -9   2    1.30    9.40
   9  -9  -2   -6.60    9.40
  -9   9  -2   13.40   11.20
   9   9   2    6.00   10.70
  -9   9  -2  -11.10    9.10
   9  -9  -2   -0.70   14.00
  -9  -9  -3    8.10   15.00
  -9   9   3  110.89   23.10
  -9   9   3   46.90   23.60
   9   9  -3   13.40   11.50
   9  -9   3   40.00   15.50
   9  -9  -3   30.70   16.10
   9   9   3   12.10   12.00
  -9   9  -3   19.20   16.20
  -9   9  -3   34.60   17.70
   9  -9  -3   35.60   15.60
   9   9  -4   32.80   14.80
  -9  -9  -4    4.60   15.80
   9  -9   4   10.20   16.90
  -9   9   4   -0.80   14.90
  -9   9   4    7.20   27.30
   9   9   4  -26.70   10.40
  -9   9  -4   -4.90   13.40
   9  -9  -4    3.40   11.10
  -9  -9   4   11.00   19.80
   9   9  -5   23.60   16.10
  -9   9  -5   10.50   20.70
  -9  -9   5   16.60   22.30
   9   9   5    3.60   14.90
   9   9  -6   -1.20   14.90
  -9   9   6    6.10   21.50
  -9  -9   6    0.00   20.40
   9   9   6   13.30   20.00
   9   9  -7   -3.40   19.20
  -9  -9   7    7.20   23.70
   9   9   7   -0.10   24.40
 -10   9   0   48.00   19.90
  10   9   0   78.29   19.00
  10  -9   0   60.19   21.60
 -10   9   0   44.20   18.20
 -10   9   1   13.00   13.70
  10  -9   1   -8.30   10.50
  10   9  -1   -8.90   10.40
 -10   9   1   12.20   17.50
  10  -9   1   -5.10   14.30
 -10  -9  -1   25.20   15.60
 -10  -9   1   -7.20   11.50
 -10   9  -1   19.40   13.00
  10   9   1  -13.60   10.10
 -10   9  -1   -2.10   13.90
  10  -9  -1  -15.00   15.00
 -10  -9  -2   20.30   19.40
  10   9  -2   19.50   14.10
  10  -9   2   51.99   19.00
 -10   9   2   24.00   17.90
 -10   9  -2   13.30   15.40
 -10   9  -2   18.60   20.30
  10  -9  -2   56.79   19.20
  10   9   2   31.00   15.50
 -10   9   3   27.90   23.10
 -10  -9  -3    4.60   15.40
  10   9  -3    1.80   10.40
  10  -9  -3    1.20   15.40
 -10   9  -3   10.00   16.60
  10  -9  -3    7.70   18.90
  10   9   3  -15.70   14.30
 -10   9   4  -11.60   22.50
 -10   9   4   -2.90   20.30
  10   9  -4   -7.60   13.50
 -10  -9  -4    7.20   15.10
 -10  -9   4    0.00   22.00
  10  -9  -4   21.40   13.00
 -10   9  -4   -8.70   18.50
  10   9   4   -1.50   16.10
  10   9  -5    6.70   14.10
 -10   9   5   -4.10   31.60
 -10  -9   5    0.10   20.00
  10   9   5  -12.40   16.30
  10   9  -6   -0.50   19.00
 -10  -9   6    3.20   24.40
  10   9   6   26.40   21.60
  11  -9   0   -6.40   15.60
  11  -9   0    9.90   17.30
 -11   9   0    4.80   17.20
 -11  -9   0   -6.30   18.40
  11   9   0   14.60   16.90
 -11   9   0   -1.60   14.90
  11   9  -1   24.90   13.60
 -11   9   1   25.70   18.00
  11   9   1   -0.10   13.20
  11  -9  -1    8.70   17.10
 -11   9   2   27.40   23.70
 -11  -9  -2   41.90   22.30
  11   9  -2   -2.60   14.80
 -11   9  -2   22.50   24.40
  11  -9  -2    4.60   19.10
  11  -9  -2   18.10   22.30
  11   9   2   21.90   15.40
  11   9  -3    4.20   17.20
 -11   9   3   15.50   26.10
 -11   9  -3   16.30   18.10
  11   9   3   15.60   17.80
  11  -9  -3   37.10   20.60
 -11  -9  -4  -15.70   14.20
 -11   9   4   -4.30   36.90
  11   9  -4   -8.00   20.30
 -11  -9   4  -10.80   28.00
  11   9   4   15.80   19.40
  11   9  -5  -26.50   15.10
 -11   9   5  -12.60   28.20
 -11  -9   5   17.00   24.20
  11   9   5   -1.00   25.80
  12   9   0   14.60   13.60
 -12   9   0    5.80   22.70
  12   9  -1    5.60   13.70
  12  -9  -1   -4.50   18.70
  12   9   1    4.10   18.10
  12   9  -2    0.90   13.60
 -12   9   2    6.90   35.20
  12   9   2    0.20   21.10
  12   9  -3   23.20   21.00
 -12   9   3   45.60   34.90
  12   9   3   -6.20   23.10
  12   9  -4    0.80   19.30
 -12   9   4  -28.50   45.50
 -12  -9   4   24.50   31.10
  12   9   4   34.50   25.40
  13   9   0    0.30   20.70
  13   9  -1    4.30   17.10
  13   9   1   13.50   27.20
  13   9  -2    0.10   20.60
  13   9   2    3.50   27.20
  13   9  -3  -17.90   26.40
  13   9   3    6.50   30.50
   0  10   0 1388.06  305.57
   0 -10   0 1510.55  305.57
   0  10   0 1492.55  305.77
   0 -10   0 1341.87  305.77
   0 -10   0 1513.85  305.57
   0  10   0 1425.46  305.57
   0 -10  -1   39.00    9.80
   0  10   1   43.20   10.00
   0  10   1   38.80   10.70
   0  10  -1   49.80   10.00
   0 -10   1   43.80    9.90
   0  10  -1   36.00    9.60
   0  10  -1   43.30   10.50
   0 -10   1   58.59    9.90
   0 -10  -1   40.40    9.80
   0  10  -2   76.89   14.60
   0 -10   2   62.59   14.70
   0 -10  -2   62.79   14.30
   0  10   2   60.19   14.60
   0 -10   2   59.99   14.20
   0  10  -2   66.29   14.00
   0  10  -3   72.09   15.10
   0 -10  -3   79.59   15.40
   0 -10   3   77.19   16.20
   0  10  -3   64.69   15.30
   0  10   3   70.39   16.00
   0 -10   3   54.09   15.30
   0  10  -4    0.40    3.50
   0  10   4   -4.20    4.50
   0 -10  -4   -3.30    3.30
   0  10  -4   -0.20    3.00
   0 -10   4   -2.50    4.70
   0 -10  -5   25.80    8.30
   0 -10   5   23.00   10.50
   0  10  -5   29.90    8.30
   0  10   5   34.50    9.50
   0  10  -5   36.40    8.70
   0 -10  -6  342.97   63.79
   0 -10   6  261.27   64.69
   0  10   6  264.27   64.29
   0 -10   7   28.80   13.80
   0  10   7    1.40    9.10
   0 -10   8   -6.20   14.40
   0  10   8   -6.70   11.60
   0  10   9   19.80   19.70
   0 -10   9   34.30   22.40
  -1  10   0    4.00    1.50
  -1 -10   0   -0.60    2.90
  -1 -10   0   -2.60    1.90
   1  10   0   -1.50    3.00
  -1 -10   0    2.20    3.10
   1 -10   0    1.90    4.60
  -1  10   0    0.30    3.70
   1 -10   0   -5.20    2.40
  -1  10   0   -2.00    2.60
   1 -10   0   -1.70    1.30
   1  10   0    9.20    3.10
   1  10   0    1.30    2.00
   1  10  -1 1094.79  231.48
   1  10  -1 1167.98  231.78
  -1 -10  -1 1096.69  231.68
  -1  10   1 1151.48  231.58
   1 -10   1 1157.58  231.68
   1 -10   1 1069.09  231.48
   1  10  -1  969.50  231.68
  -1  10   1 1004.80  231.88
   1 -10   1 1155.68  231.48
   1  10   1 1187.58  231.78
  -1  10  -1 1018.60  231.78
  -1  10  -1 1149.08  231.48
  -1 -10   1 1116.59  231.78
   1 -10  -1 1118.79  231.58
  -1  10  -1 1199.68  231.68
   1  10   1 1035.90  231.68
  -1 -10   1  956.70  231.68
   1 -10  -1 1055.09  231.58
  -1 -10   1 1079.19  231.48
   1 -10   2    4.90    3.10
   1 -10   2   -2.10    2.70
   1  10  -2    2.20    1.70
   1 -10   2    6.00    3.60
  -1  10   2    7.60    3.80
  -1 -10  -2   18.00    3.80
   1  10  -2    8.90    4.00
   1  10   2    0.20    3.50
  -1  10  -2   -3.10    3.90
  -1  10  -2    4.80    3.00
  -1  10  -2    4.60    3.90
  -1 -10   2    9.30    4.80
  -1 -10   2    5.20    1.90
   1 -10  -2    6.20    2.50
   1  10  -3  486.45   99.39
   1 -10   3  428.66   99.09
  -1  10   3  471.05   99.29
   1  10  -3  463.55   98.49
   1 -10   3  457.55   99.09
  -1 -10  -3  462.45   99.09
  -1  10  -3  471.85   99.09
  -1 -10   3  466.95   98.59
  -1 -10   3  446.96   99.39
   1  10   3  449.66   99.39
   1 -10  -3  512.35   98.89
  -1  10   4    4.00    6.40
  -1 -10  -4    0.40    5.00
   1 -10   4   21.20    6.30
   1  10   4    7.90    5.60
   1 -10  -4   14.50    4.50
  -1 -10   4    9.10    6.40
  -1  10  -4   23.60    5.80
   1 -10   5   33.80   12.80
  -1 -10  -5   53.39   12.10
  -1  10   5   45.10   12.70
  -1  10  -5   46.70   12.20
   1  10   5   43.70   12.30
   1 -10  -5   48.00   11.20
  -1 -10   5   41.20   12.90
   1 -10   6   21.30   10.30
  -1  10   6   15.40   10.30
  -1 -10  -6   38.70    9.60
   1  10   6   13.00    9.70
  -1 -10   6   35.50   12.40
   1 -10  -6   35.70    8.90
  -1  10   7   26.30   10.20
  -1 -10  -7    1.40    9.70
   1 -10   7  -11.50   10.80
  -1 -10   7   10.00   12.60
   1  10   7   15.10   10.00
   1 -10   8   51.79   20.50
  -1  10   8   41.20   17.80
   1  10   8   67.39   19.50
  -1 -10   8   66.39   20.50
   1 -10   9    5.70   19.60
  -1  10   9  -28.90   23.10
   1  10   9   -3.80   21.80
  -1 -10   9   14.70   18.50
  -2  10   0 2468.25  540.15
  -2  10   0 2555.84  540.15
   2  10   0 2675.33  540.55
   2 -10   0 2575.74  540.45
  -2 -10   0 2521.25  540.35
  -2  10   0 2631.24  540.65
   2  10   0 2578.84  540.25
   2 -10   0 2449.95  540.15
  -2 -10   0 2630.74  540.25
  -2  10   1   -0.50    2.90
   2 -10   1   -0.30    0.90
   2  10  -1   -2.10    2.30
  -2 -10  -1    4.90    3.50
   2 -10   1    3.50    1.20
  -2  10   1   -5.50    2.40
  -2  10   1   -5.00    4.40
   2 -10   1    2.10    3.50
   2  10  -1    4.80    3.80
  -2  10  -1   -5.10    3.70
   2 -10  -1   -1.70    2.70
   2  10   1   -1.70    2.40
  -2 -10   1   -2.70    3.40
   2  10   1   -3.70    3.20
   2 -10  -1   -0.90    2.70
  -2 -10   1    6.50    2.20
  -2  10  -1   -1.60    1.50
   2  10  -2    6.40    3.90
   2  10  -2    4.60    2.70
   2 -10   2   11.80    4.50
   2 -10   2   -0.40    2.40
  -2  10   2    6.50    4.30
  -2 -10  -2    7.30    4.20
  -2  10  -2   -0.30    3.20
  -2 -10   2    3.80    1.90
   2  10   2   13.30    4.10
   2 -10  -2    3.10    2.80
  -2  10  -2    1.80    4.30
  -2 -10  -3   11.10    4.70
   2  10  -3    3.50    5.50
   2 -10   3    0.00    5.20
   2 -10   3    9.50    4.10
  -2  10   3    5.20    5.50
  -2 -10   3   24.80    7.20
   2 -10  -3    5.10    3.20
  -2  10  -3    9.90    5.20
   2  10   3    0.40    4.20
   2 -10   4  249.38   54.09
  -2  10   4  273.97   54.39
  -2 -10  -4  253.67   54.29
   2  10  -4  226.38   54.29
  -2 -10   4  231.48   54.89
   2  10   4  247.88   54.19
  -2  10  -4  268.87   54.39
   2 -10  -4  251.47   53.59
  -2 -10  -5   46.10   11.10
   2 -10   5   32.20   10.80
  -2  10   5   32.30   11.60
   2 -10  -5   37.70    9.60
  -2  10  -5   33.80   10.90
   2  10   5   41.70   11.70
  -2 -10   5   27.40   12.40
  -2  10   6   -1.10    8.40
  -2 -10  -6   11.70    8.60
   2 -10   6    3.60    7.20
  -2 -10   6   22.20   11.40
   2  10   6   -3.90    8.70
  -2  10  -6    6.80   10.10
   2 -10  -6    9.50    6.70
  -2  10   7    7.80   12.00
  -2 -10  -7   -6.60   12.10
   2 -10   7   19.00   11.80
   2  10   7    4.10   11.20
  -2 -10   7   14.10   11.80
   2 -10   8  -10.30   14.20
  -2  10   8   15.30   16.50
   2  10   8    0.60   15.30
  -2 -10   8   -2.70   13.00
   2 -10   9   -4.30   21.20
  -2  10   9    7.10   17.50
  -2 -10   9   -8.80   24.10
   2  10   9    6.00   22.10
  -3 -10   0   -5.20    3.20
  -3  10   0   -1.20    3.90
  -3  10   0    3.40    2.20
  -3 -10   0    2.20    2.30
   3  10   0   -2.50    3.20
   3 -10   0   -4.00    3.30
  -3  10   0   -3.50    2.70
   3 -10   0    1.40    1.90
  -3  10   1    7.30    4.00
  -3  10   1   14.00    6.00
   3 -10   1    3.90    4.50
   3 -10   1   12.40    3.00
   3  10  -1   11.10    4.70
  -3  10   1   15.10    4.50
  -3 -10  -1   10.00    5.30
  -3 -10   1    9.30    4.00
   3  10   1    8.00    3.00
  -3  10  -1   13.70    2.90
  -3  10  -1    1.20    5.00
   3  10   1    3.20    4.30
   3 -10  -1   16.60    4.60
   3 -10  -1    4.20    4.10
   3 -10   2    5.10    5.30
   3  10  -2   15.00    5.10
  -3  10   2    9.70    5.00
   3  10  -2    9.20    4.10
  -3 -10  -2    1.10    4.10
   3 -10   2    9.00    3.30
  -3  10  -2    6.10    3.90
  -3 -10   2    9.50    3.20
   3  10   2    5.60    4.50
   3 -10  -2    4.20    3.80
  -3  10  -2    9.00    5.00
  -3  10  -2    0.80    4.90
   3  10  -3  201.78   43.30
   3 -10   3  209.38   42.50
   3 -10   3  226.78   43.30
  -3 -10  -3  247.28   43.30
  -3  10   3  219.88   43.10
   3  10  -3  177.48   42.20
  -3  10  -3  166.98   43.10
   3  10   3  174.28   42.80
   3 -10  -3  178.48   42.50
  -3 -10   3  198.08   42.20
  -3 -10   3  206.18   42.00
  -3 -10   3  194.68   43.70
  -3  10   4  160.98   28.00
   3  10  -4  110.99   27.80
  -3 -10  -4  137.09   27.70
   3 -10   4  107.59   26.80
   3 -10  -4  106.19   26.60
   3  10   4  106.49   27.40
  -3 -10   4  123.89   29.10
  -3  10  -4  157.98   28.10
   3 -10   5   45.70   12.70
   3  10  -5   56.89   14.30
  -3 -10  -5   40.70   13.40
  -3  10   5   66.09   15.20
   3  10   5   49.80   13.10
  -3 -10   5   34.80   13.60
   3 -10  -5   47.20   11.80
  -3  10  -5   34.40   12.80
  -3 -10  -6    1.70   10.30
   3 -10   6   18.20    9.10
  -3  10   6   -0.10    8.10
  -3  10  -6    6.30   11.90
   3 -10  -6   10.10    7.80
  -3 -10   6   27.10   13.00
   3  10   6    5.20    8.40
   3 -10   7  -16.90   10.90
  -3 -10  -7   25.70   14.20
  -3  10   7   -7.70   10.30
   3  10   7   31.00   12.70
  -3 -10   7   13.50   12.10
  -3  10   8    0.50   14.60
   3 -10   8   19.30   17.10
  -3 -10   8    3.20   17.10
   3  10   8   13.00   14.90
  -3  10   9  -23.10   18.60
   3 -10   9    1.80   22.30
   3  10   9   -1.20   25.70
  -3 -10   9    1.60   22.40
  -4  10   0  378.66   78.19
   4 -10   0  364.56   78.69
   4 -10   0  369.76   78.09
  -4  10   0  427.46   78.99
  -4 -10   0  391.96   78.69
   4  10   0  362.26   78.59
  -4 -10   0  338.67   77.99
   4  10  -1  164.38   34.40
  -4  10   1  171.68   34.40
  -4  10   1  127.89   34.60
   4 -10   1  141.99   34.50
   4 -10   1  159.98   33.60
  -4 -10  -1  147.79   34.40
   4 -10  -1  161.28   34.30
  -4  10  -1  151.78   34.60
   4  10   1  166.48   34.30
  -4 -10   1  189.98   34.30
  -4  10  -1  144.39   33.50
   4 -10  -1  163.58   34.00
  -4  10   2  478.65   91.49
   4 -10   2  410.56   91.59
  -4  10   2  386.06   91.89
   4 -10   2  414.06   90.89
  -4 -10  -2  418.16   91.59
   4  10  -2  497.35   91.69
  -4 -10   2  444.66   90.99
  -4  10  -2  383.16   91.39
   4 -10  -2  428.76   91.19
   4  10   2  417.06   91.29
  -4  10  -2  473.95   91.79
  -4  10  -2  414.36   90.89
   4 -10   3    7.60    7.10
   4 -10   3    8.70    5.30
  -4 -10  -3    5.20    6.40
   4  10  -3   19.70    7.10
  -4  10   3   13.50    6.60
   4  10  -3   19.20    6.00
  -4 -10   3   20.50    9.10
   4 -10  -3    9.60    5.70
  -4  10  -3    1.20    6.80
  -4 -10   3   10.00    6.00
   4  10   3   20.60    6.40
  -4 -10   3   14.60    4.70
  -4  10  -3   17.80    7.40
   4 -10   4   22.70    7.20
  -4  10   4    8.70    8.60
  -4 -10  -4   28.70    9.20
   4  10  -4   18.60    8.50
   4 -10  -4   19.20    7.40
  -4  10  -4   30.20    9.30
  -4 -10   4   25.00   10.20
   4  10   4   14.00    7.70
  -4 -10  -5   15.60   11.70
  -4  10   5   35.10   11.50
   4 -10   5   25.70    9.70
   4  10  -5   50.89   12.20
  -4  10  -5   15.50   10.60
   4  10   5   44.80   10.60
  -4 -10   5   43.80   12.90
   4 -10  -5    7.90    8.80
  -4  10   6   21.50   11.60
  -4 -10  -6    4.90   10.20
   4 -10   6    7.10   10.60
  -4 -10   6    4.30   10.80
   4  10   6   26.40   10.20
  -4  10  -6   21.30   14.70
   4 -10   7    5.70   13.10
  -4  10   7   20.80   17.10
  -4 -10   7   25.20   13.20
   4  10   7  -11.80   13.40
  -4  10   8    6.70   16.70
   4 -10   8    8.80   19.30
   4  10   8    0.40   18.30
  -4 -10   8    2.90   18.90
   5 -10   0  -13.30    4.50
   5  10   0  -16.80    4.60
  -5 -10   0   -1.00    5.40
  -5  10   0   -4.10    5.40
   5 -10   0    3.50    3.50
   5 -10   1    6.50    5.40
  -5  10   1   32.30    8.50
  -5 -10  -1   20.70    6.90
   5 -10   1   26.00    7.60
  -5  10   1    9.10    7.60
   5  10  -1   23.70    6.90
  -5  10  -1   21.30    7.10
   5 -10  -1   20.80    6.30
   5  10   1   12.70    7.00
  -5  10  -1    8.40    5.70
  -5  10  -1   24.30    8.20
   5 -10  -1   35.50    7.70
  -5 -10   1   11.00    6.50
  -5  10   2   31.80   13.00
  -5  10   2   41.20   12.00
   5 -10   2   31.10   11.20
   5  10  -2   35.90   11.10
   5 -10   2   39.30   10.30
  -5 -10  -2   33.60   11.40
  -5  10  -2   41.90   11.30
   5  10   2   44.90   11.70
   5 -10  -2   68.89   11.80
  -5 -10   2   51.19   10.80
  -5  10  -2   45.30   12.40
   5 -10  -2   30.70   10.60
   5  10  -3   52.99   14.10
   5 -10   3   73.89   13.30
  -5  10   3   80.99   15.80
  -5 -10  -3   48.80   14.40
   5 -10   3   28.10   14.40
   5  10   3   47.60   13.60
   5  10   3   43.80   13.60
  -5 -10   3   51.49   13.10
   5 -10  -3   33.30   13.50
  -5  10  -3   52.79   15.30
  -5  10  -3   85.59   15.40
   5  10  -4    4.20    7.80
  -5  10   4   17.00   10.00
  -5 -10  -4   -3.80    6.70
   5 -10   4   -3.50    6.10
  -5 -10   4    2.10    6.30
  -5 -10   4   -0.60    5.10
   5 -10  -4   -0.30    5.90
  -5 -10   4   -0.10    8.90
  -5  10  -4    3.70    9.40
   5  10   4    3.10    7.30
   5  10  -5   -3.40    8.70
  -5  10   5   17.70   10.30
   5 -10   5   -4.40    7.30
  -5 -10  -5    9.90    9.70
  -5  10  -5   -2.10   10.90
   5 -10  -5    8.30    8.40
  -5 -10   5   -2.40    9.30
   5  10   5    9.60    8.10
  -5  10   6   20.70   18.90
   5 -10   6   19.50   12.50
  -5 -10  -6   20.60   13.10
   5  10  -6   23.40   13.80
  -5  10  -6   24.30   15.80
  -5 -10   6   28.90   13.30
   5  10   6   21.00   13.20
   5 -10   7    2.50   13.60
  -5  10   7   -0.70   19.20
  -5 -10   7    7.00   12.90
   5  10   7   -1.10   12.90
  -5  10   8   -8.40   16.80
   5 -10   8   12.90   19.70
  -5 -10   8   -2.10   23.70
   5  10   8   -9.60   16.70
  -6 -10   0  332.97   72.79
   6 -10   0  330.47   73.79
  -6  10   0  350.36   73.99
  -6  10   0  336.37   74.29
   6 -10   0  357.86   73.29
   6  10   0  310.67   73.69
  -6 -10   0  397.56   74.09
  -6  10   1   17.00    8.30
   6 -10   1   -0.60    6.00
   6  10  -1    9.10    6.20
  -6  10   1   14.30    8.40
  -6 -10  -1    4.70    6.90
   6 -10   1    5.90    5.30
  -6  10  -1    7.30    6.90
  -6 -10   1   10.10    6.40
   6 -10  -1   -7.00    5.60
   6  10   1    8.20    6.00
  -6  10  -1   16.00    7.10
   6 -10  -1   11.80    5.30
   6  10  -2  115.89   31.00
  -6  10   2  143.09   32.90
   6 -10   2  131.79   30.10
   6 -10   2  130.59   31.60
  -6 -10  -2  165.98   31.40
  -6  10   2  163.68   32.50
  -6  10  -2  111.79   31.40
  -6  10  -2  118.09   31.00
   6  10   2  141.99   30.90
   6 -10  -2  122.69   30.30
  -6 -10   2  177.08   30.90
   6 -10  -2  144.29   31.50
  -6 -10  -3    7.00    6.50
   6 -10   3   21.00    7.50
   6 -10   3    6.70    9.80
  -6  10   3   22.60   10.20
   6  10  -3   -0.30    7.30
   6 -10  -3   -5.00    6.80
  -6 -10   3    9.30    7.10
   6  10   3   10.10    6.10
   6 -10  -3    9.60    7.60
  -6  10  -3   10.70    8.30
   6  10   3   12.00    7.80
  -6  10  -3   -3.30    7.80
  -6  10   4   26.70   13.30
   6 -10   4   43.20   12.10
   6  10  -4   20.60   11.70
  -6 -10  -4   16.70   13.00
  -6 -10   4   49.30   14.50
   6  10   4   39.70   12.90
   6 -10  -4   56.99   14.00
  -6  10  -4   78.39   17.60
  -6 -10  -5    2.10   10.50
  -6  10   5    6.30   10.80
   6 -10   5   14.30    9.70
   6  10  -5  -21.10    8.70
  -6  10  -5   11.10   14.10
   6 -10  -5   12.00   10.30
   6  10   5    2.20    8.70
  -6 -10   5   43.30   17.10
  -6 -10  -6    4.60   15.00
   6 -10   6    4.60   13.50
   6  10  -6   17.20   15.70
  -6  10   6   21.50   16.90
  -6  10  -6    7.90   17.90
  -6 -10   6    0.00   15.20
   6  10   6   16.40   12.10
  -6  10   7   -8.30   13.60
   6 -10   7   -2.60   15.10
   6  10   7   10.60   14.40
  -6 -10   7    1.00   15.10
  -6  10   8    1.90   20.40
   6  10   8    5.90   17.80
  -6 -10   8   -2.20   24.90
   7 -10   0   -4.70    5.30
   7 -10   0   -5.90    6.40
  -7 -10   0    1.60    4.00
  -7  10   0    4.20    7.50
  -7 -10   0    4.30    7.70
  -7  10   0   -9.60    6.20
   7  10   0    1.60    5.70
  -7  10   1   29.30   11.70
   7  10  -1   22.00    9.90
  -7  10   1   35.30   12.90
   7 -10   1   67.49   13.40
  -7  10   1   28.30   11.40
  -7 -10  -1   20.40   11.10
   7 -10   1   43.80   10.10
   7 -10  -1   40.10   10.30
  -7 -10   1   40.90   11.90
  -7  10  -1   15.30   11.60
   7  10   1   20.10    9.70
  -7  10  -1   30.80   10.60
   7 -10  -1   30.60   11.00
   7  10  -2   -4.20    6.20
   7 -10   2    6.60    8.50
  -7  10   2   24.20   12.40
  -7  10   2    8.90   10.50
   7 -10   2   14.30    7.10
  -7 -10  -2   11.30    9.40
  -7  10  -2    7.00    7.60
   7 -10  -2   29.20    9.60
   7 -10  -2   15.00    7.40
  -7  10  -2   19.00   10.60
   7  10   2    7.70    7.50
   7  10  -3    3.20    8.40
  -7  10   3   -2.90   13.20
  -7  10   3   11.20   11.80
   7 -10   3   -3.60    8.10
  -7 -10  -3   -5.20    8.60
   7 -10   3    0.40   10.30
  -7  10  -3    8.00   10.30
   7 -10  -3   -5.10    8.40
   7 -10  -3    6.30    8.50
  -7 -10   3    6.50    9.10
   7  10   3   -3.20    7.60
  -7  10  -3   17.50   10.00
  -7  10   4   34.70   13.40
   7  10  -4   18.90   10.20
  -7 -10  -4   20.70   12.90
   7 -10   4   17.50   10.70
   7 -10  -4    7.00   12.40
  -7 -10   4   29.80   13.40
   7  10   4    6.40   10.70
  -7  10  -4   26.90   15.40
  -7  10   5    8.50   17.30
  -7 -10  -5  -13.80   10.90
   7 -10   5    1.90   11.80
   7  10  -5    0.40    9.80
  -7 -10   5   -5.50   11.80
   7  10   5   -6.70   10.90
  -7  10  -5    0.20   16.40
   7 -10  -5   -4.40   15.50
   7  10  -6    5.30   13.10
   7 -10   6    1.30   14.90
  -7 -10  -6   -5.60   18.20
  -7 -10   6  -15.20   12.10
  -7  10  -6   -7.10   18.50
   7  10   6  -22.60   11.70
   7  10   7   -0.90   17.20
  -7 -10   7   -8.40   16.20
  -7  10   8   35.20   23.20
  -7 -10   8  -23.60   28.40
   7  10   8   -2.90   24.50
  -8  10   0  117.09   28.80
   8 -10   0  137.79   27.80
  -8  10   0   90.69   29.40
  -8 -10   0  117.49   26.80
  -8 -10   0  160.58   30.00
   8  10   0  133.49   29.50
   8 -10   0   91.89   29.00
  -8  10   1   16.40   11.20
   8 -10   1    5.90    7.70
   8 -10   1   -3.40    7.30
  -8  10   1   -8.10    9.50
   8  10  -1    7.20    8.10
  -8 -10  -1   -6.80    9.30
  -8  10  -1   -2.30    7.70
  -8 -10   1   -8.20    9.50
   8 -10  -1   11.00    9.10
   8  10   1    8.30    7.60
  -8  10  -1    4.00    9.70
   8 -10  -1   -6.70    6.10
   8 -10   2  157.78   31.80
   8 -10   2  152.78   28.40
  -8 -10  -2  145.19   30.20
  -8  10   2  138.89   32.90
   8  10  -2   99.99   27.90
  -8  10   2   92.29   29.70
  -8  10   2  105.49   30.70
  -8  10  -2   95.99   30.50
   8 -10  -2  107.59   28.90
   8 -10  -2  151.48   30.90
   8  10   2  122.79   28.30
  -8 -10   2  148.09   30.30
  -8  10  -2   75.49   27.60
  -8  10   3   -5.30   16.80
  -8 -10  -3   10.70   11.30
   8  10  -3   14.00    8.90
  -8  10   3   -3.00   15.80
  -8  10   3   -3.00   12.80
   8 -10   3   14.60   11.50
   8 -10  -3   23.60   11.30
   8  10   3    4.20    9.40
  -8  10  -3    4.70   10.70
   8 -10  -3    3.20    9.70
  -8  10  -3    7.50   12.60
  -8  10   4   21.30   21.00
   8  10  -4   -2.00   10.20
  -8  10   4    9.50   14.50
  -8 -10  -4   56.99   16.80
   8 -10   4   22.60   13.70
  -8  10  -4   27.00   15.00
   8 -10  -4   17.60   11.00
   8 -10  -4  110.19   21.90
  -8 -10   4   13.40   15.20
   8  10   4   15.20   11.60
  -8  10   5    3.50   21.00
  -8  10   5   16.70   24.80
   8 -10   5   -2.30   15.80
   8  10  -5  -10.30   11.10
  -8 -10  -5    9.90   16.00
  -8  10  -5  -21.60   12.90
  -8 -10   5   -2.20   17.20
   8  10   5    5.90   11.50
   8  10  -6  -15.80   16.60
   8  10   6    8.20   15.70
  -8  10  -6  -25.70   23.00
  -8 -10   6   -9.60   16.40
  -8  10   7    0.90   24.20
  -8 -10   7    9.40   24.30
   8  10   7    0.20   21.20
  -9  10   0   18.00   16.40
  -9  10   0  -17.20    9.60
   9  10   0    7.30    9.20
  -9 -10   0    7.10   11.80
   9 -10   0  -11.60   10.60
   9 -10   0    5.40    9.60
   9 -10   1    4.30   11.00
   9  10  -1    4.70    8.70
   9 -10   1    1.10    9.50
  -9  10   1    8.10   11.40
  -9 -10  -1   -9.50   11.90
  -9  10   1   19.20   19.80
  -9  10   1    7.40   12.90
   9  10   1  -20.40   10.00
  -9  10  -1    1.80   12.00
   9 -10  -1  -10.30   10.60
  -9  10  -1   -0.60   10.10
  -9 -10   1    4.90   11.40
   9 -10  -1   -1.70    9.30
  -9  10   2   27.30   15.00
  -9  10   2    9.40   13.40
   9 -10   2   10.50   13.20
  -9 -10  -2   14.40   10.60
  -9  10   2    7.20   19.50
   9  10  -2    8.00    9.80
   9 -10   2   35.50   14.00
  -9 -10   2    9.90   10.20
   9 -10  -2   17.50   15.30
   9  10   2   39.00   11.70
  -9  10  -2   28.10   16.40
  -9  10  -2   -0.60   11.10
   9 -10  -2   22.30   12.80
  -9  10   3   26.90   17.50
   9 -10   3    4.70   14.00
  -9  10   3    9.30   16.60
  -9 -10  -3   20.20   16.90
  -9  10   3   -4.30   20.00
   9  10  -3   -2.60    8.90
   9  10   3   13.20   10.60
  -9  10  -3   21.00   11.80
   9 -10  -3   24.60   12.50
   9 -10  -3   14.50   13.60
  -9  10  -3   12.50   13.10
   9  10  -4   20.60   11.80
  -9  10   4   23.30   24.80
  -9  10   4  -11.80   24.10
   9 -10  -4    7.30   15.50
   9  10   4   31.70   14.10
  -9 -10   4   12.90   16.50
  -9  10  -4   23.30   17.60
   9 -10  -4   -0.90   18.70
  -9  10   5   23.00   20.50
   9  10  -5   -1.60   12.70
  -9 -10  -5    3.30   17.10
  -9  10   5   66.99   31.20
  -9  10  -5   24.30   20.30
   9  10   5  -11.60   13.80
  -9 -10   5   18.90   18.30
  -9  10   6   44.60   25.80
   9  10  -6   24.10   19.50
   9  10   6   29.60   21.10
  -9 -10   6   -7.10   19.70
   9  10  -7  -15.70   28.90
  -9 -10   7   14.10   24.30
   9  10   7  -19.70   23.90
 -10  10   0   91.09   42.90
  10  10   0  191.68   41.80
 -10  10   0  204.18   41.00
  10 -10   0  143.09   42.20
  10 -10   0  193.48   40.70
  10 -10   1   41.30   18.00
 -10 -10  -1    7.00   16.00
 -10  10   1   21.40   15.40
  10 -10   1    9.30   13.20
 -10  10   1   20.90   24.50
 -10  10   1   -1.40   20.50
  10  10  -1   -7.50    9.20
 -10  10  -1    2.80   17.00
  10  10   1   13.40   12.90
  10 -10  -1    6.50   11.80
 -10  10  -1   10.50   12.40
 -10  10   2    8.70   25.80
  10  10  -2   -0.20   10.10
 -10  10   2   36.40   18.60
 -10  10   2   16.80   19.40
 -10 -10  -2   37.90   17.90
 -10  10  -2    9.60   13.80
  10 -10  -2   13.20   14.00
  10 -10  -2   30.70   19.40
 -10  10  -2   26.10   18.50
  10  10   2   23.20   12.60
 -10  10   3   -6.10   25.30
 -10  10   3  -10.90   22.60
  10  10  -3    9.70   12.50
 -10  10  -3    7.90   20.40
 -10  10  -3   14.70   15.40
  10  10   3   22.80   14.40
  10 -10  -3  -19.40   14.30
 -10  10   4   49.99   27.90
  10  10  -4   -0.80   12.40
 -10 -10  -4  -14.70   15.80
 -10 -10   4   -7.90   17.20
  10 -10  -4   -2.20   15.80
  10  10   4   29.60   17.60
 -10  10  -4    9.80   20.10
  10  10  -5  -23.50   16.00
 -10  10   5   -9.80   32.70
  10  10   5   42.80   18.30
 -10 -10   5   -7.80   26.80
  10  10  -6   13.30   25.90
 -10 -10   6  -13.60   28.60
  10  10   6    7.70   22.60
 -11  10   0    9.20   15.50
  11 -10   0   -3.50   18.50
 -11  10   0   -5.60   19.40
  11  10   0    6.90   13.70
  11  10  -1    5.20   14.10
 -11  10   1   18.50   23.00
 -11  10   1   49.80   20.30
  11 -10  -1   35.80   22.50
  11  10   1   41.20   18.80
 -11  10  -1    9.60   25.40
 -11  10   2   -6.60   21.90
  11  10  -2   20.70   13.30
  11 -10  -2   -1.90   20.40
  11  10   2    9.00   15.20
  11  10  -3    6.40   12.90
 -11  10   3   23.10   25.80
  11  10   3   31.00   19.00
  11  10  -4  -12.20   13.70
  11  10   4   -2.10   17.70
 -11 -10   4  -24.80   19.60
 -11  10   5   -5.40   29.60
  11  10  -5  -12.90   21.70
  11  10   5    6.00   25.50
 -11 -10   5   12.20   38.50
  12  10   0    6.30   17.50
  12  10  -1   30.30   17.80
  12  10   1    9.60   20.00
  12  10  -2    0.20   17.00
 -12 -10  -2    2.70   21.30
 -12  10   2   17.40   27.60
  12  10   2    4.20   22.00
  12 -10  -2   -0.70   22.70
  12  10  -3   14.70   16.20
 -12  10   3    4.40   34.70
  12  10   3   -5.90   23.50
  12  10  -4   12.70   24.30
 -12  10   4   28.90   47.10
  12  10   4   51.99   31.00
  13  10   0  -19.00   16.10
  13  10  -1   17.20   22.10
  13  10   1   26.50   29.90
  13  10  -2    0.80   23.30
  13  10   2   31.40   26.00
  13  10  -3    3.60   19.90
  13  10   3  -20.30   28.30
   0 -11   0   16.90    3.40
   0 -11   0    1.80    4.40
   0  11   0   11.30    4.50
   0  11   0    7.50    3.00
   0  11   0    7.20    3.30
   0  11   1    3.20    4.40
   0  11   1   -1.10    2.80
   0 -11   1   -0.60    2.40
   0  11  -1    4.40    2.20
   0 -11   1   -8.20    2.70
   0 -11  -1    0.50    2.90
   0 -11  -1   -4.80    6.30
   0  11  -1   -2.70    3.60
   0  11  -1   -7.80    2.50
   0 -11  -1   10.10    2.80
   0  11  -2    2.30    2.20
   0 -11   2   -0.70    2.50
   0  11  -2    5.60    3.20
   0 -11  -2    8.70    2.90
   0  11   2    7.90    3.40
   0 -11   2    3.10    3.50
   0  11  -3    1.70    2.40
   0  11   3    4.40    4.00
   0 -11  -3    1.00    2.90
   0 -11   3   -2.40    3.30
   0 -11   3    0.70    4.30
   0  11  -4   -1.40    3.70
   0 -11  -4    5.10    3.60
   0  11   4    2.10    4.70
   0 -11   4   -1.50    4.80
   0  11  -4   -0.90    3.20
   0  11  -5    2.60    4.10
   0  11  -5    3.30    5.00
   0 -11  -5   -3.90    4.20
   0 -11   5   10.30    6.90
   0  11   5    1.40    6.20
   0 -11   6   69.49   16.50
   0 -11  -6   45.80   13.50
   0  11   7   16.00   10.40
   0 -11  -7    9.20   10.30
   0 -11   7   40.90   12.60
   0  11   8   21.10   16.60
   0 -11   8  -21.80   12.20
   0 -11   9   35.30   22.20
   0  11   9   17.30   26.70
  -1  11   0  -13.50    3.00
  -1 -11   0    2.90    3.20
  -1  11   0    4.70    1.80
   1  11   0   -1.60    3.00
   1  11   0   -1.30    2.30
  -1 -11   0    2.40    3.70
   1 -11   0    1.80    1.50
   1 -11   0   -3.30    2.40
  -1 -11   0    1.80    2.10
   1  11   0    8.30    3.20
   1 -11   1   17.40    4.30
   1  11  -1   12.70    5.10
   1  11  -1   23.70    5.70
  -1  11   1   15.90    6.30
   1 -11   1    6.50    4.00
  -1 -11  -1   20.80    4.80
  -1  11   1   16.50    4.60
   1 -11   1   11.70    4.70
   1  11  -1   15.80    4.20
  -1 -11   1   16.60    4.90
   1 -11  -1   22.10    4.90
  -1  11  -1   32.80    6.10
  -1 -11   1   22.20    4.30
  -1  11  -1   15.30    4.10
   1  11   1   17.60    5.00
   1 -11  -1   18.80    4.60
   1  11   1   22.70    5.60
  -1  11   2   96.69   19.00
   1 -11   2   82.79   18.80
   1 -11   2   76.39   18.70
   1  11  -2   90.49   18.40
  -1 -11  -2  104.79   19.00
   1 -11   2   83.79   19.00
   1  11  -2   92.39   19.20
   1 -11  -2   71.89   18.60
  -1 -11   2   96.39   19.60
  -1 -11   2   84.49   18.40
  -1  11  -2   88.99   19.80
   1  11   2   72.29   18.90
  -1  11  -2   89.49   19.30
   1 -11   3   53.19   13.40
   1 -11   3   64.79   13.30
  -1 -11  -3   44.30   13.00
   1  11  -3   60.99   14.10
  -1  11   3   55.99   13.50
   1  11  -3   50.69   12.20
   1  11   3   66.39   13.70
  -1 -11   3   63.39   12.60
  -1  11  -3   55.19   13.30
   1 -11  -3   69.29   12.90
  -1 -11   3   52.99   13.80
  -1 -11  -4   13.80    5.10
   1 -11   4    5.90    6.00
  -1  11   4    4.80    5.60
   1  11   4   16.90    6.40
   1 -11  -4   13.30    4.50
  -1 -11   4   -7.70    5.80
  -1  11  -4   10.50    5.40
  -1  11   5   12.90    9.10
  -1 -11  -5   49.20    9.70
   1 -11   5   55.29   10.90
  -1  11  -5   12.30    9.00
   1  11   5   23.40    9.20
  -1 -11   5   33.60   10.60
   1 -11  -5   37.50    8.50
   1 -11   6   69.29   15.40
  -1 -11  -6   38.50   12.50
  -1  11   6   51.49   13.70
  -1 -11   6   42.20   14.10
   1 -11  -6   44.50   12.10
   1  11   6   35.60   13.10
  -1 -11  -7   11.70    9.20
  -1  11   7    0.50   12.90
   1 -11   7   12.80   12.10
   1  11   7    1.70   11.70
  -1 -11   7    1.20   10.80
  -1  11   8   15.80   14.40
   1 -11   8   32.10   15.60
   1  11   8   22.20   17.60
  -1 -11   8   39.70   19.00
  -1  11   9   -8.50   16.50
   1 -11   9  -15.60   19.70
  -1 -11   9  -15.00   20.10
   1  11   9   -4.90   15.30
   2 -11   0   60.89   13.20
  -2  11   0   54.89   12.50
  -2 -11   0   67.49   13.10
  -2  11   0   51.39   12.40
   2 -11   0   52.99   12.50
   2  11   0   57.49   13.40
  -2 -11   0   51.69   13.00
  -2  11   0  103.29   14.40
   2  11   0   75.29   13.00
  -2  11   1   -0.50    5.10
  -2 -11  -1    3.30    3.40
   2  11  -1    6.30    2.70
  -2  11   1   -0.50    2.70
   2 -11   1    4.30    3.50
   2  11  -1    0.10    3.20
   2  11   1    5.30    3.50
  -2 -11   1    2.70    4.70
  -2  11  -1    1.50    4.10
  -2 -11   1    1.60    2.40
   2 -11  -1   -3.90    2.60
   2 -11  -1    4.30    3.10
   2  11   1    1.70    2.70
  -2  11   2   96.99   18.10
   2 -11   2   74.89   17.20
   2  11  -2   75.39   17.30
   2  11  -2   84.69   18.20
   2 -11   2   99.09   18.50
   2 -11   2   70.49   17.40
  -2 -11  -2   99.79   18.20
   2 -11  -2   69.99   17.50
  -2 -11   2   83.59   17.10
  -2  11  -2   74.09   17.70
  -2  11  -2   81.79   18.50
   2  11   2   73.69   18.00
   2 -11   3   13.40    5.80
  -2  11   3    7.10    5.70
   2 -11   3    9.00    4.10
  -2 -11  -3    4.20    4.40
   2  11  -3    1.50    5.90
   2  11   3    3.00    5.20
  -2 -11   3   41.60    8.00
   2 -11  -3    9.60    3.80
  -2  11  -3    7.90    4.90
   2  11  -4   35.40   10.30
  -2  11   4   37.60   10.50
  -2 -11  -4   32.50    9.60
   2  11   4   46.60    9.90
  -2 -11   4   41.80   11.60
  -2  11  -4   17.70    9.40
  -2  11   5   -0.90    6.50
   2 -11   5   15.80    7.00
  -2 -11  -5   29.00    7.80
  -2 -11   5   -3.80    8.70
  -2  11  -5    5.20    6.80
   2 -11  -5    1.50    4.70
   2  11   5   15.10    7.00
  -2  11   6    3.00    8.50
  -2 -11  -6   -7.40    8.00
   2 -11   6    4.40    8.00
   2 -11  -6    2.70    6.60
  -2 -11   6    6.50    9.30
   2  11   6    3.90    7.40
  -2  11  -6    8.80   10.70
  -2 -11  -7   -8.20   12.60
  -2  11   7   -3.30   11.10
   2 -11   7    3.30   10.80
  -2 -11   7   15.30   13.20
   2  11   7   12.00   10.40
  -2  11   8    2.50   14.10
   2 -11   8   28.60   17.30
  -2 -11   8    8.30   16.70
   2  11   8   12.70   14.10
  -2  11   9   -6.70   15.20
   2 -11   9   -2.60   18.70
  -2 -11   9   65.29   23.40
   2  11   9   13.60   20.30
  -3 -11   0    2.70    2.70
   3  11   0   -3.00    3.40
   3 -11   0    0.00    3.70
  -3  11   0   -0.80    2.00
   3 -11   0   -6.00    1.80
  -3 -11   0   -3.90    3.40
  -3  11   0    2.30    2.50
  -3  11   0    1.00    4.70
  -3  11   1   75.39   15.10
  -3  11   1   59.59   13.70
   3 -11   1   56.79   12.90
   3 -11   1   45.90   14.00
  -3 -11  -1   61.69   14.30
  -3  11   1   42.00   13.50
   3  11  -1   78.79   14.50
   3  11   1   66.79   13.20
   3 -11  -1   67.89   14.10
  -3 -11   1   59.59   13.70
  -3  11  -1   89.59   15.10
   3 -11  -1   47.20   13.80
  -3 -11   1   71.29   14.80
   3  11   1   64.89   14.30
  -3  11  -1   59.79   12.90
   3  11  -2    5.60    3.90
   3  11  -2    7.80    5.20
   3 -11   2    2.80    2.60
  -3  11   2    1.00    4.40
  -3  11   2    7.60    6.50
   3 -11   2   -8.50    4.50
  -3 -11  -2    7.20    4.50
  -3 -11   2   -0.50    2.70
   3 -11  -2    7.90    4.10
   3  11   2    3.30    4.20
  -3  11  -2    7.60    5.20
  -3  11  -2    6.80    3.80
  -3  11  -2   -8.20    4.40
   3 -11   3   13.50    4.00
   3  11  -3    0.90    3.40
  -3 -11  -3   14.80    5.80
   3  11  -3    8.80    5.50
  -3  11   3   11.70    5.10
   3 -11   3   -0.60    5.90
  -3 -11   3    3.20    3.80
  -3  11  -3   20.20    6.70
  -3  11  -3   16.40    6.50
  -3 -11   3    3.10    6.70
   3 -11  -3    6.60    4.20
   3  11   3    0.40    5.00
  -3 -11   3    1.80    2.20
  -3 -11  -4   75.19   19.60
   3  11  -4   82.89   19.80
   3 -11   4   91.59   20.10
   3 -11   4   64.29   18.40
  -3  11   4   86.79   20.00
   3  11   4   76.89   19.00
  -3  11  -4   96.59   20.10
  -3 -11   4   82.19   20.90
   3 -11  -4   86.69   18.50
   3  11  -5    0.30    7.70
   3 -11   5   -3.30    6.10
  -3 -11  -5   -1.50    6.50
  -3  11   5    0.20    7.50
   3 -11  -5   -3.60    4.80
  -3  11  -5    9.70    8.10
   3  11   5    8.20    7.90
  -3 -11   5  -10.20    7.00
  -3  11   6   -2.50    8.30
   3 -11   6    9.10    8.60
  -3 -11  -6   -6.40    9.10
   3 -11  -6    7.10    8.00
   3  11   6    6.50    8.80
  -3  11  -6    5.70   10.40
  -3 -11   6   32.40   11.00
   3 -11   7    0.30   11.40
  -3  11   7    4.20   10.30
   3  11   7   11.70   10.90
  -3 -11   7    6.00   13.40
   3 -11   8   39.70   20.10
  -3  11   8   44.50   19.40
  -3 -11   8   72.19   20.00
   3  11   8   30.00   21.30
   3 -11   9   17.60   21.30
  -3  11   9  -22.40   17.00
   3  11   9   -9.10   19.10
  -3 -11   9   -0.50   22.10
  -4  11   0  779.42  159.18
  -4 -11   0  745.23  159.48
  -4  11   0  765.22  158.98
   4 -11   0  793.02  158.98
  -4  11   0  788.22  159.68
   4 -11   0  685.53  159.48
  -4 -11   0  725.83  158.88
   4  11   0  715.93  159.48
   4 -11   1   23.70    7.60
   4 -11   1   13.20    5.50
   4  11  -1   15.30    6.80
  -4 -11  -1   25.30    7.70
  -4  11   1   34.80    7.30
  -4  11   1   21.00    8.40
  -4  11  -1   19.40    7.60
   4 -11  -1   34.70    7.30
   4  11   1   32.10    7.50
  -4 -11   1   32.20    7.00
   4 -11  -1   18.40    6.30
  -4  11  -1   20.00    5.50
  -4  11   2   46.30    9.10
   4 -11   2   24.60    7.50
   4 -11   2   18.70    9.50
  -4 -11  -2   45.90    9.70
   4  11  -2   23.90    8.70
  -4  11   2   27.20   10.40
  -4  11  -2   13.50    9.60
   4  11   2   32.50    8.70
  -4 -11   2   36.30    8.10
  -4  11  -2   36.20    9.50
  -4  11  -2   34.30    8.10
   4 -11  -2   22.20    8.20
   4 -11   3   38.70   10.60
  -4 -11  -3   42.60   10.20
   4 -11   3   25.10    8.10
   4  11  -3   35.30    9.80
   4  11  -3   35.70    8.90
  -4  11   3   45.60   10.60
   4 -11  -3   32.60    8.90
  -4  11  -3   52.09   11.10
  -4  11  -3   30.00    9.70
  -4 -11   3   28.70    7.80
  -4 -11   3   38.80   11.70
   4  11   3   16.80    8.70
  -4 -11   3   17.50    8.80
   4  11  -4    6.70    7.90
   4 -11   4   50.99   10.60
  -4  11   4    4.30    9.10
   4 -11   4   22.70    7.60
  -4 -11  -4   23.90    8.90
   4  11   4   44.50    9.60
  -4  11  -4    4.10    8.20
  -4 -11   4   13.10    8.90
   4 -11  -4   34.60    7.80
   4 -11   5   12.10    8.10
  -4 -11  -5    6.80    7.80
   4  11  -5    6.70    8.70
  -4  11   5   11.80   12.10
   4  11   5   17.00    9.10
  -4  11  -5    8.00    9.70
   4 -11  -5   11.50    7.20
  -4 -11   5    4.80    9.80
   4 -11   6   20.60   11.60
  -4  11   6   39.20   13.00
  -4 -11  -6   15.70   14.50
  -4 -11   6   38.70   13.60
  -4  11  -6   40.20   14.40
   4  11   6   24.20   13.50
   4 -11  -6   22.60   13.40
   4 -11   7   -2.50   12.30
  -4  11   7    0.80   16.00
  -4 -11  -7   -2.40   14.40
   4  11   7    8.00   11.80
  -4 -11   7  -15.00   14.50
  -4  11   8   11.00   17.40
   4 -11   8  -34.00   17.00
   4  11   8   28.50   16.40
  -4 -11   8    4.40   15.10
  -5  11   0   -1.30    5.50
  -5 -11   0    1.60    5.20
  -5 -11   0   -0.90    2.90
   5 -11   0   -0.60    3.20
   5  11   0    0.80    4.80
   5 -11   0   -0.20    5.40
  -5 -11  -1  270.47   51.39
  -5  11   1  244.78   51.29
   5 -11   1  244.08   50.29
  -5  11   1  233.38   51.29
   5 -11   1  216.38   50.99
   5  11  -1  282.47   51.29
  -5 -11   1  254.97   50.89
   5 -11  -1  234.78   50.99
  -5  11  -1  238.88   51.49
   5 -11  -1  207.88   50.49
   5  11   1  204.48   50.89
  -5  11  -1  222.68   50.29
  -5  11  -1  242.78   51.09
  -5  11   2  187.68   35.90
  -5 -11  -2  173.28   35.10
  -5  11   2  171.38   35.00
   5 -11   2  151.98   34.00
   5 -11   2  161.68   35.20
   5  11  -2  156.68   34.70
  -5  11  -2  125.09   34.40
   5 -11  -2  160.68   34.70
   5 -11  -2  144.99   34.30
  -5  11  -2  119.09   34.80
  -5 -11   2  191.28   34.40
   5  11   2  154.68   34.70
   5 -11   3   26.10    9.50
   5 -11   3   11.60    6.00
  -5  11   3   19.30    8.70
   5  11  -3   15.00    7.10
  -5 -11  -3   10.30    7.50
  -5  11  -3   21.00    8.20
  -5  11  -3    8.50    7.80
  -5 -11   3    5.40    6.40
   5 -11  -3   13.70    6.20
   5  11   3    0.10    6.90
  -5  11   4   16.20   10.40
   5  11  -4   16.90    9.90
   5 -11   4   25.50    9.10
  -5 -11  -4   35.70   11.10
  -5  11  -4   43.50   12.40
   5 -11  -4   28.90    9.80
  -5 -11   4   64.99   14.20
   5  11   4   18.70    9.30
  -5 -11   4   31.10    8.10
  -5 -11   4   29.20   10.10
   5 -11   5    6.60    9.10
   5  11  -5   -0.90    8.30
  -5  11   5    2.40   12.90
  -5 -11  -5    3.80    9.30
  -5 -11   5    6.70   10.10
  -5  11  -5    6.80   12.80
   5 -11  -5   -4.50    8.70
   5  11   5    9.30    9.40
  -5  11   6   49.00   22.60
   5  11  -6   68.69   20.70
   5 -11   6   75.09   17.70
  -5  11  -6   46.70   21.70
  -5 -11   6   66.09   19.10
   5  11   6   43.70   16.70
  -5 -11  -7    0.30   18.30
  -5  11   7   57.69   23.00
   5 -11   7   17.20   14.90
  -5 -11   7   29.10   18.60
   5  11   7   -4.00   11.50
  -5  11   8   -9.30   16.40
   5 -11   8    0.70   17.80
   5  11   8   -5.60   22.00
  -5 -11   8  -17.30   16.30
  -6  11   0  373.76   71.99
   6 -11   0  337.57   70.79
   6  11   0  284.07   71.29
   6 -11   0  287.67   71.19
  -6 -11   0  375.06   71.69
  -6  11   0  360.16   71.69
   6  11  -1    1.20    5.80
  -6  11   1   -4.90    7.00
   6 -11   1   -3.10    4.20
  -6 -11  -1   -2.40    6.50
   6 -11   1   20.60    7.70
  -6  11   1   -8.80    6.50
  -6  11  -1   -3.50    6.80
   6 -11  -1   -3.60    4.70
  -6  11  -1   -2.20    6.40
   6  11   1    6.00    5.60
  -6 -11   1    6.50    6.30
   6 -11  -1    4.40    6.20
  -6  11   2  322.27   78.39
   6 -11   2  362.56   78.79
  -6 -11  -2  381.56   78.89
  -6  11   2  348.67   78.99
   6  11  -2  382.56   78.29
   6 -11   2  405.86   77.79
   6  11   2  358.86   78.09
   6 -11  -2  392.66   78.09
  -6  11  -2  335.97   78.19
  -6 -11   2  406.36   78.59
   6 -11  -2  316.07   77.99
  -6  11  -2  333.17   78.79
   6 -11   3   48.50   11.30
  -6  11   3   41.00   13.70
   6 -11   3   41.40   13.20
  -6 -11  -3   40.40   12.50
   6  11  -3   21.20   10.90
  -6  11   3   33.70   14.30
  -6  11  -3   39.50   12.60
   6  11   3   22.40    9.90
  -6 -11   3   34.90   11.90
   6 -11  -3   52.69   11.80
   6  11   3   37.80   11.90
  -6  11  -3   55.89   13.20
   6 -11   4   36.80   12.20
  -6 -11  -4   34.20   12.70
   6  11  -4   28.80   12.00
  -6  11   4   70.49   16.60
  -6 -11   4   42.30   14.40
  -6  11  -4   55.59   15.90
   6  11   4   16.90   11.20
   6 -11  -4   30.10   11.90
   6 -11   5   13.40   10.40
   6  11  -5   30.20   11.80
  -6 -11  -5    5.00   11.40
  -6  11   5   16.10   15.20
   6  11   5   40.40   12.60
   6 -11  -5   17.90   11.80
  -6  11  -5   26.10   14.00
  -6 -11   5  -14.10   11.10
   6  11  -6    3.30   13.30
  -6  11   6   29.40   14.20
   6 -11   6   26.90   14.60
  -6 -11  -6   22.10   13.60
   6  11   6    5.80   12.00
  -6 -11   6   -2.50   12.80
  -6  11   7    2.70   16.30
   6 -11   7   29.50   16.70
  -6  11  -7  -12.40   20.50
   6  11   7    0.40   17.70
  -6 -11   7  -20.40   14.00
   6  11   8   15.40   27.30
  -6 -11   8   96.69   26.20
   7 -11   0    0.70    7.60
   7  11   0   -6.90    6.20
  -7 -11   0   -1.70    7.10
  -7  11   0  -12.40    7.50
  -7  11   0    4.40    8.00
   7 -11   0    2.60    5.30
  -7 -11  -1   17.80    9.00
   7 -11   1   42.10   10.90
  -7  11   1   19.80   11.10
   7  11  -1   10.30    8.10
  -7  11   1   20.70   10.20
   7 -11   1   14.10    8.60
  -7  11   1   28.40   11.20
   7 -11  -1   32.70    8.30
  -7  11  -1   11.90    8.80
  -7 -11   1    7.70    9.40
  -7  11  -1   24.90    9.50
   7 -11  -1   18.10    9.50
   7  11   1   34.50    9.00
   7 -11   2   -8.20    8.10
  -7  11   2    9.60   11.10
  -7  11   2   -2.40   13.80
   7 -11   2    9.90    6.80
   7  11  -2    4.10    6.50
  -7 -11  -2   -3.80    8.30
   7  11   2    5.70    7.10
  -7 -11   2   -4.40    6.90
   7 -11  -2   16.10    9.20
  -7  11  -2   -8.90    7.00
   7 -11  -2   -4.40    6.30
  -7  11  -2   -6.10    9.00
  -7  11   3   32.40   16.00
  -7 -11  -3   30.30   12.30
   7 -11   3   47.60   13.80
  -7  11   3   19.40   15.10
   7  11  -3   28.90   11.30
   7 -11   3   13.50   11.10
   7 -11  -3   36.20   11.60
  -7  11  -3   39.90   13.50
   7 -11  -3   24.70   12.10
   7  11   3   35.30   11.30
  -7  11  -3   33.70   12.20
   7 -11   4  125.99   32.00
   7  11  -4  164.28   33.80
  -7 -11  -4  172.28   32.80
  -7  11   4  124.29   34.80
   7  11   4  123.59   32.70
   7 -11  -4  129.99   32.80
  -7 -11   4   82.39   34.10
  -7  11  -4  170.18   34.80
  -7 -11  -5   -5.50   11.40
   7  11  -5   -3.50    9.80
   7 -11   5   -1.90   13.20
  -7  11   5   10.50   17.60
  -7 -11   5   14.50   14.00
   7  11   5    4.30    9.90
   7  11  -6    3.30   13.40
   7 -11   6   12.20   16.10
   7  11   6   16.00   14.80
  -7  11  -6    5.00   18.40
  -7 -11   6  -13.00   13.10
  -7  11  -7  -20.10   24.20
  -7 -11   7  -10.90   20.40
   7  11   7    2.20   16.00
  -7 -11   8   -5.70   21.50
   7  11   8   -6.10   21.60
  -8  11   0  192.08   48.50
   8 -11   0  220.48   46.30
   8 -11   0  257.47   48.80
   8  11   0  237.18   46.80
  -8  11   0  167.58   47.00
  -8 -11   0  187.88   47.10
   8 -11   1   18.80    8.50
  -8  11   1    4.60   10.40
  -8  11   1  -14.60    9.10
  -8 -11  -1   -0.40   10.60
   8  11  -1   -2.00    7.20
   8 -11   1   14.70   10.70
   8 -11  -1    3.60    7.30
  -8 -11   1   -1.60    8.30
   8  11   1   -4.20    7.70
   8 -11  -1   17.10    9.50
  -8  11  -1   -9.50    8.60
  -8  11  -1    7.10   10.90
   8 -11   2   40.00   13.20
  -8  11   2   51.49   16.60
  -8  11   2   31.00   15.90
  -8 -11  -2   55.99   13.80
   8 -11   2   12.30   11.90
   8  11  -2   37.30   13.20
  -8  11   2   64.99   18.20
  -8  11  -2   31.50   14.40
   8  11   2   49.10   12.90
   8 -11  -2   64.49   15.60
   8 -11  -2   28.90   12.60
  -8  11  -2   18.20   13.00
  -8  11   3   -1.30   15.90
   8 -11   3   11.00   12.50
   8 -11   3   16.10   11.20
  -8 -11  -3    7.20   12.40
  -8  11   3   -0.10   13.70
  -8  11   3   14.00   13.90
   8  11  -3    8.40    9.70
   8 -11  -3    5.10   10.60
  -8  11  -3   -7.30   10.00
   8  11   3   -3.40    9.60
   8 -11  -3   20.20   12.40
  -8  11  -3   15.90   11.60
   8 -11   4   46.90   17.30
   8  11  -4   41.40   14.90
  -8 -11  -4   79.69   20.70
  -8  11   4   31.60   21.80
  -8  11   4   32.60   19.60
   8  11   4   24.80   15.60
   8 -11  -4   48.10   17.90
  -8 -11   4   32.40   20.40
  -8  11  -4   77.69   20.50
  -8 -11  -5  -10.40   13.60
   8  11  -5  -14.60   11.10
   8  11   5   17.90   13.20
  -8 -11   5    5.10   14.70
  -8  11  -5  -22.20   15.50
   8  11  -6   11.60   14.00
  -8 -11   6  -10.20   15.20
   8  11   6   -2.60   17.50
  -8  11   7    5.00   23.80
   8  11  -7  -14.60   18.20
   8  11   7  -21.60   16.10
  -8 -11   7   17.30   20.80
   9 -11   0   22.10   13.90
   9  11   0   11.70    9.60
  -9 -11   0    9.70   11.00
  -9  11   0   -5.70   11.30
   9 -11   0    3.00   10.50
  -9  11   0   -0.10   15.20
  -9  11   1   29.70   15.90
  -9  11   1   15.60   12.20
   9 -11   1    8.60   13.80
   9 -11   1    1.80   10.60
  -9 -11  -1   53.49   14.50
   9  11  -1  -10.30    9.70
  -9  11   1   36.70   20.10
   9  11   1   14.80   10.20
   9 -11  -1    7.90   15.50
  -9  11  -1    9.20   16.20
  -9  11  -1    9.30   10.70
   9 -11  -1    8.90   15.60
   9 -11   2   80.69   24.10
  -9  11   2  102.89   23.30
   9  11  -2   96.19   20.10
  -9  11   2   72.99   22.00
  -9 -11  -2   52.49   22.60
  -9  11   2   61.19   25.60
   9 -11   2   92.09   20.50
  -9  11  -2   55.39   23.70
   9 -11  -2   54.79   18.90
  -9 -11   2   66.49   21.20
   9 -11  -2   43.80   17.50
   9  11   2   27.40   16.50
  -9  11  -2   56.09   18.10
  -9  11   3  -10.30   15.90
  -9  11   3   -8.80   21.90
   9 -11   3   14.60   13.30
  -9 -11  -3   12.20   12.10
   9  11  -3    9.70   11.30
  -9  11  -3   26.40   14.90
  -9  11  -3   10.00   13.30
   9  11   3   12.50   11.40
   9 -11  -3    3.40   13.90
   9 -11  -3    7.90   15.00
   9  11  -4   -5.10   10.30
  -9  11   4  -13.30   20.90
  -9 -11  -4  -15.00   12.30
   9 -11  -4   -0.70   14.50
  -9  11  -4   -9.30   16.60
  -9 -11   4    8.00   14.60
   9  11   4   -4.60   11.70
  -9  11   5  -25.50   25.10
  -9  11   5   10.10   19.60
   9  11  -5    5.10   13.80
  -9 -11  -5  -12.30   16.20
  -9 -11   5   -1.80   16.30
   9  11   5   20.70   15.00
  -9  11  -5   -8.10   18.30
   9  11  -6   48.60   20.30
  -9 -11   6    5.60   21.80
   9  11   6   61.69   23.50
   9  11  -7   -4.00   19.50
   9  11   7   12.10   24.30
  -9 -11   7    2.60   21.70
  10  11   0   45.60   19.20
  10 -11   0  111.09   28.20
 -10  11   0   98.39   27.00
 -10  11   0   85.99   20.90
 -10 -11   0   32.80   22.00
 -10  11   1   36.50   24.60
 -10 -11  -1   43.60   17.90
  10  11  -1   29.00   14.70
  10 -11   1   22.90   20.10
 -10  11   1   37.00   17.60
  10  11   1   33.30   16.50
 -10  11  -1   10.00   14.80
 -10  11  -1   49.60   23.40
  10 -11  -1   64.19   21.00
  10  11  -2   57.09   21.10
  10 -11   2   92.79   27.30
 -10  11   2   58.09   25.40
 -10  11   2   92.19   27.90
  10  11   2  113.59   23.60
 -10  11  -2   56.69   22.10
  10 -11  -2  102.69   25.20
  10 -11  -2  105.89   27.80
 -10  11  -2   62.49   23.40
 -10  11   3   61.79   25.90
  10  11  -3   34.50   14.40
 -10  11  -3   40.60   20.00
  10  11   3    6.30   15.30
  10 -11  -3   34.00   19.50
 -10  11  -3   38.20   19.50
  10  11  -4   -8.10   12.10
 -10  11   4    1.20   25.30
  10 -11  -4   13.40   21.10
  10  11   4    3.90   15.10
 -10 -11   4  -13.80   16.50
 -10  11  -4   -5.80   18.70
 -10  11   5   -2.30   33.00
  10  11  -5  -13.30   12.00
 -10 -11   5   -2.70   20.50
  10  11   5  -15.00   15.90
 -10  11  -5  -19.80   20.20
  10  11  -6   16.10   19.80
 -10 -11   6   11.40   24.90
  10  11   6    8.70   25.10
 -11  11   0   -9.60   19.90
 -11  11   0    9.40   15.50
  11 -11   0  -17.90   18.30
  11  11   0  -21.70   14.60
  11 -11   0  -13.60   15.30
 -11  11   1    9.40   18.60
  11  11  -1   12.80   13.10
 -11 -11  -1    0.10   20.60
  11 -11   1   36.80   25.90
 -11  11   1   15.80   30.70
 -11  11   1   42.30   24.80
  11 -11  -1   50.69   19.80
  11 -11  -1   51.99   25.00
  11  11   1   45.90   19.30
 -11  11  -1   38.90   19.60
 -11 -11   1   17.70   17.40
 -11  11   2    9.60   22.10
  11  11  -2  -13.30   12.70
  11 -11  -2   -2.70   18.00
  11 -11  -2    7.50   19.50
  11  11   2  -11.60   16.90
 -11  11   3    0.40   25.00
  11  11  -3   13.90   16.60
 -11  11  -3   12.50   18.30
  11  11   3   31.10   19.20
  11  11  -4  -11.20   16.50
 -11 -11   4  -31.20   25.40
  11  11   4   -3.00   16.90
  11  11  -5   -6.20   16.40
 -11  11   5  -28.70   30.60
 -11 -11   5   14.90   26.00
  11  11   5  -27.30   22.70
  12  11   0   32.20   16.60
  12  11  -1   10.80   14.00
  12  11   1  -14.00   16.00
  12  11  -2  -10.10   13.70
 -12  11   2   -2.50   29.30
 -12  11   2    0.20   25.90
  12  11   2   -3.30   16.20
 -12  11   3  -18.10   34.30
  12  11  -3  -10.90   16.70
  12  11   3  -15.50   22.30
 -12  11  -3   -7.40   20.90
  12  11  -4   36.60   20.10
  12  11   4   25.10   25.10
 -12 -11   4  -12.20   27.80
  13  11   0   -5.10   18.90
  13  11  -1    3.30   16.60
  13  11   1    1.80   27.90
  13  11  -2   23.30   23.80
  13  11   2    6.60   27.00
  13  11  -3   -1.50   25.50
  13  11   3   16.50   27.60
   0  12   0  801.82  163.98
   0 -12   0  811.52  163.98
   0  12   0  820.92  164.18
   0 -12   0  741.53  164.48
   0 -12   0  706.43  163.88
   0 -12   1    7.40    2.70
   0 -12   1   -6.80    2.70
   0 -12  -1    5.90    2.80
   0  12  -1   11.60    2.60
   0  12   1   -1.00    4.00
   0  12  -1    2.70    2.90
   0  12   1    6.70    3.00
   0  12  -1    6.10    4.10
   0 -12   2 1437.76  305.57
   0  12  -2 1442.46  305.67
   0  12  -2 1449.15  305.47
   0  12   2 1518.95  305.77
   0 -12  -2 1546.95  305.67
   0 -12   2 1329.67  305.77
   0  12  -2 1380.86  305.97
   0  12   3   80.59   21.00
   0 -12   3   80.89   20.50
   0  12  -3   93.09   20.10
   0 -12  -3  105.69   20.60
   0 -12   3  106.69   21.50
   0 -12  -4   28.00    8.10
   0 -12   4   40.10    9.70
   0  12  -4   37.90    8.40
   0  12   4   16.10    8.90
   0  12  -4   34.10    7.80
   0  12  -5   24.20    7.10
   0  12  -5   18.20    6.30
   0  12   5   18.50    8.30
   0 -12   5   11.10    8.00
   0 -12  -5   23.40    6.80
   0  12   6  137.59   38.30
   0 -12   6  171.98   38.10
   0 -12  -6  188.98   37.60
   0 -12   7   24.80   14.30
   0 -12  -7   28.40   11.20
   0  12   7   19.00   11.00
   0 -12   8  -27.30   15.00
   0  12   8    1.10   15.20
   0 -12   9    2.10   22.20
   0  12   9  -14.10   17.30
  -1 -12   0   -0.10    3.80
   1 -12   0  -10.30    2.40
   1  12   0   -1.00    3.10
  -1 -12   0   -0.20    3.10
   1 -12   0   -1.90    1.50
  -1  12   0   -2.20    4.00
  -1 -12   0    1.70    2.20
  -1  12   0    0.60    1.80
   1  12   0    0.50    3.30
   1 -12   1   41.60   10.40
  -1 -12  -1   56.39   11.00
  -1  12   1   36.00   11.70
   1  12  -1   49.10   11.10
  -1 -12  -1   59.49   12.00
  -1  12   1   58.39   10.80
   1 -12   1   40.80   10.90
   1  12  -1   34.60   10.40
   1  12  -1   43.60   11.30
  -1  12  -1   50.99   10.40
   1  12   1   56.59   11.40
   1 -12  -1   56.39   10.80
  -1  12  -1   63.49   11.70
   1 -12  -1   55.09   10.80
  -1 -12   1   39.40   10.50
   1  12   1   49.99   11.20
  -1  12   2  102.49   24.30
   1  12  -2  111.49   23.70
   1 -12   2  101.49   24.20
  -1 -12  -2  112.09   24.20
   1  12  -2  130.09   24.50
   1 -12   2  109.39   24.10
   1 -12   2  112.19   24.00
   1 -12  -2  113.99   24.00
  -1 -12   2  115.99   23.80
   1  12   2   97.99   24.20
  -1  12  -2  106.99   24.80
   1 -12   3   -1.50    4.20
  -1 -12  -3   12.30    4.10
   1 -12   3    0.60    4.50
   1  12  -3    1.50    4.30
  -1  12   3   -0.90    4.00
   1  12  -3   -0.70    1.60
  -1 -12   3   -1.90    2.50
   1  12   3   16.40    4.90
   1 -12  -3   -3.60    3.00
  -1 -12   3    6.80    5.60
  -1  12  -3   -0.60    3.80
   1 -12   4    9.50    5.50
  -1  12   4    1.50    5.90
  -1 -12  -4   -4.40    4.40
   1 -12   4   -4.60    4.90
  -1 -12   4    0.00    5.40
  -1  12  -4   -6.90    4.70
   1  12   4    5.70    5.70
   1 -12  -4    4.80    3.80
   1 -12   5   50.49   11.90
  -1  12   5   37.80   10.80
  -1 -12  -5   26.80    9.50
   1 -12  -5   32.80    9.10
   1  12   5   29.80   10.10
  -1  12  -5   30.70   10.70
  -1 -12   5   46.70   12.40
  -1  12   6   49.10   12.70
  -1 -12  -6   45.20   12.30
   1 -12   6   63.99   14.90
   1 -12  -6   38.30   11.50
  -1 -12   6   46.50   15.40
   1  12   6   22.30   12.10
  -1  12   7    9.40   13.30
  -1 -12  -7    6.50    9.70
   1 -12   7   -9.80    9.10
   1  12   7   21.40   10.60
  -1 -12   7   60.89   14.40
   1 -12   8   46.70   20.50
  -1  12   8   40.80   20.00
  -1 -12   8   33.10   18.90
   1  12   8   69.59   20.50
  -1  12   9  -20.70   15.20
   1 -12   9   -0.10   21.90
  -1 -12   9    0.20   20.30
   1  12   9  -13.10   17.30
   2 -12   0  656.33  142.09
  -2 -12   0  711.43  142.09
  -2  12   0  676.33  142.49
   2  12   0  668.43  141.99
  -2  12   0  651.83  141.79
   2  12   0  706.63  142.19
  -2  12   0  661.63  141.69
  -2 -12   0  687.73  141.99
   2 -12   0  656.43  141.79
   2 -12   1   53.49   10.70
   2  12  -1   34.40    9.90
  -2 -12  -1   39.30   10.20
  -2  12   1   83.69   12.70
   2  12  -1   47.00   10.60
  -2  12   1   42.40   10.00
  -2 -12   1   33.70    9.70
   2 -12  -1   54.69   10.40
  -2  12  -1   46.20   11.00
   2 -12  -1   48.60   10.40
   2  12   1   33.50   10.40
   2  12   1   50.59   10.30
   2 -12   2  148.19   32.60
  -2  12   2  174.78   33.10
  -2 -12  -2  151.78   33.10
  -2  12   2  132.89   33.90
   2 -12   2  147.59   32.70
   2  12  -2  168.88   33.40
   2 -12   2  172.08   33.30
   2  12  -2  126.49   32.60
  -2  12  -2  139.59   33.40
  -2  12  -2  168.48   33.00
   2 -12  -2  162.78   32.80
  -2 -12   2  156.98   32.50
   2  12   2  152.48   33.10
   2  12  -3  158.58   29.80
   2 -12   3  142.69   29.10
  -2  12   3  140.59   29.80
   2 -12   3  138.89   30.00
   2  12  -3  129.19   28.60
  -2 -12  -3  129.19   29.50
  -2 -12   3  124.49   30.30
   2 -12  -3  152.28   29.10
   2  12   3  129.49   29.70
  -2  12  -3  154.68   29.80
  -2 -12   3  121.79   28.50
  -2 -12  -4  480.15   94.09
   2 -12   4  446.96   94.19
  -2  12   4  430.06   94.09
   2 -12   4  413.46   93.79
   2  12  -4  469.85   94.49
  -2  12  -4  438.36   94.19
  -2 -12   4  459.25   94.89
   2  12   4  413.46   93.99
   2 -12  -4  437.96   93.49
  -2  12   5   26.90    9.00
  -2 -12  -5   22.20    8.30
   2 -12   5   48.10   10.00
   2 -12  -5    8.60    6.50
  -2  12  -5   31.50   10.20
   2  12   5   22.90    8.60
  -2 -12   5    5.80   10.30
   2 -12   6    6.10    8.70
  -2 -12  -6   -4.80    7.70
  -2  12   6    7.20    8.80
   2  12   6    0.30    7.80
  -2  12  -6   13.60   10.40
   2 -12  -6   10.00    6.90
  -2 -12   6   -0.50    9.70
   2 -12   7   14.60   11.30
  -2 -12  -7   -4.30   12.20
  -2  12   7    4.00   13.50
  -2 -12   7    5.10   11.30
   2  12   7    2.60   10.20
   2 -12   8    6.30   15.30
  -2  12   8  -14.80   12.80
   2  12   8   17.90   17.30
  -2 -12   8   28.70   15.30
  -2  12   9   -9.30   24.20
   2 -12   9   -2.50   21.50
  -2 -12   9   30.90   24.70
   2  12   9   13.70   18.20
   3 -12   0   -1.60    3.80
  -3 -12   0    2.80    3.80
  -3  12   0   -3.10    1.90
   3  12   0    7.30    4.40
  -3  12   0   -5.40    4.30
  -3 -12   0   -3.50    2.70
  -3  12   0    1.00    2.20
  -3  12   1   32.70   10.30
  -3 -12  -1   22.90    9.40
   3  12  -1   36.00    9.50
  -3  12   1   35.90    9.10
   3 -12   1   40.10    9.70
  -3  12   1   38.20    9.00
   3 -12  -1   31.20    9.30
  -3 -12   1   41.00    9.10
   3 -12  -1   34.30    9.20
  -3  12  -1   48.90   10.50
   3  12   1   48.60    8.60
   3  12   1   25.20    9.40
   3  12  -2   37.00   10.00
  -3  12   2   33.30   10.90
  -3 -12  -2   28.70    9.40
   3  12  -2   26.90    8.60
  -3  12   2   36.60    9.10
   3 -12   2   33.30    8.00
   3 -12   2   27.60    9.60
  -3  12  -2   29.60    9.90
   3  12   2   45.50    9.80
  -3 -12   2   38.00    8.20
   3 -12  -2   38.90    8.90
  -3  12  -2   39.60    8.60
   3 -12   3   41.90    9.30
   3  12  -3   38.00   10.60
  -3 -12  -3   72.79   11.50
  -3  12   3   43.30   10.40
   3 -12   3   26.50   10.80
   3  12  -3   41.10    9.10
  -3 -12   3   55.89   12.50
   3  12   3   38.40   10.10
  -3  12  -3   18.40   10.20
   3 -12  -3   36.20    9.60
  -3  12  -3   20.90   10.30
  -3 -12   3   35.30    8.30
  -3 -12  -4   64.09   13.10
   3  12  -4   32.70   12.50
  -3  12   4   45.90   12.70
   3 -12   4   45.90   13.60
   3 -12   4   33.70   11.40
   3  12   4   48.20   12.60
  -3  12  -4   59.29   13.30
   3 -12  -4   48.50   11.40
  -3 -12   4   51.09   14.40
  -3 -12  -5    8.80    7.40
   3  12  -5   13.90    9.00
   3 -12   5    2.40    6.60
  -3  12   5    0.30    7.30
   3 -12  -5   -0.30    5.50
  -3 -12   5    5.90    8.50
   3  12   5    4.70    6.90
  -3  12  -5    4.00    9.00
   3 -12   6   32.90   10.60
  -3  12   6    8.70    9.40
  -3 -12  -6   24.20   11.40
  -3 -12   6   17.00   11.30
   3  12   6   14.80   11.50
   3 -12  -6   10.10    8.80
  -3  12  -6   18.30   12.60
  -3  12   7    4.00   10.70
   3 -12   7    1.20   11.80
  -3 -12  -7   -0.80   12.60
  -3 -12   7   -2.80   10.50
   3  12   7   -1.90   10.20
   3 -12   8   -5.70   15.80
  -3  12   8   26.10   22.80
   3  12   8    0.30   13.90
  -3 -12   8   30.60   20.80
   3 -12   9   -4.60   21.80
   3  12   9  -37.50   24.70
  -3 -12   9  -37.00   24.30
  -4 -12   0   38.20    8.70
  -4  12   0   52.39   11.30
  -4  12   0   25.80    8.80
   4 -12   0   36.30    8.70
   4 -12   0   30.10    9.70
   4  12   0   40.50    9.80
  -4  12   0   54.99    9.60
  -4 -12   0   38.00    9.80
  -4  12   1   24.90    7.40
   4 -12   1    3.30    5.70
  -4  12   1   16.10    5.70
   4 -12   1   13.70    3.70
   4  12  -1    8.90    5.50
  -4 -12  -1   17.50    6.40
  -4  12  -1   13.40    6.40
  -4 -12   1   17.50    5.30
   4 -12  -1    9.20    5.00
   4 -12  -1   17.60    5.00
   4  12   1    3.00    5.20
  -4  12  -1   10.80    3.80
  -4  12   2  622.84  127.49
   4 -12   2  590.64  127.09
  -4 -12  -2  723.43  127.19
   4 -12   2  595.74  126.29
  -4  12   2  680.23  126.89
   4  12  -2  576.34  126.99
   4 -12  -2  560.94  126.69
  -4 -12   2  677.03  126.49
   4  12   2  481.95  126.69
  -4  12  -2  514.45  126.29
  -4  12  -2  672.53  127.19
  -4  12  -2  580.44  127.19
   4  12  -3    8.00    5.20
  -4  12   3   -2.20    6.20
  -4 -12  -3   -2.00    5.50
   4 -12   3    0.90    4.00
   4 -12   3   -5.50    5.80
   4  12  -3    2.50    5.90
   4 -12  -3    9.30    4.70
  -4  12  -3   -3.00    6.00
   4  12   3    0.40    5.90
  -4 -12   3   -5.30    7.30
  -4 -12   3    2.10    5.40
  -4  12  -3   -4.10    5.70
  -4 -12   3    2.20    3.40
  -4 -12  -4   18.60    8.60
   4 -12   4   19.10    9.50
  -4  12   4   19.80    8.40
   4  12  -4   39.10    9.20
   4 -12   4    9.30    6.10
  -4  12  -4   -9.50    7.60
  -4 -12   4   22.80    9.90
   4 -12  -4   14.90    6.30
   4  12   4   14.60    7.10
   4  12  -5   -9.10   10.00
   4 -12   5   17.60    7.70
  -4 -12  -5   -9.50    9.70
  -4  12   5    1.30    9.60
  -4 -12   5   11.30   12.40
  -4  12  -5    3.00    9.50
   4 -12  -5    4.00    6.40
   4  12   5   -4.60    6.70
   4 -12   6   48.60   16.20
  -4  12   6   63.19   17.00
  -4 -12  -6   30.00   16.60
   4  12   6   57.29   16.20
   4 -12  -6   55.99   15.40
  -4 -12   6   61.69   18.80
   4 -12   7    7.50   13.30
  -4 -12  -7   10.40   14.20
  -4  12   7   22.40   17.70
   4  12   7  -16.40    9.50
  -4 -12   7   -1.00   12.60
   4 -12   8   -4.40   18.60
  -4  12   8   19.40   22.90
  -4 -12   8    0.20   20.20
   4  12   8  -29.90   17.70
  -5 -12   0    2.50    3.30
   5 -12   0    5.70    5.70
  -5  12   0   -0.10    5.80
   5  12   0    0.00    5.00
   5 -12   0   -0.90    3.40
  -5 -12   0   -0.40    5.10
  -5  12   0    6.30    5.00
   5 -12   1   37.70    8.40
   5  12  -1   21.60    9.40
  -5  12   1   35.20   10.40
   5 -12   1   35.60   10.60
  -5  12   1   13.60   10.00
  -5 -12  -1   41.60   10.40
  -5  12  -1   47.30   10.70
   5  12   1   52.19   10.40
   5 -12  -1   49.60    9.90
   5 -12  -1   28.40    8.90
  -5  12  -1   20.70    9.90
  -5  12  -1   37.90    8.70
  -5 -12   1   24.60    9.40
  -5  12   2  188.38   35.30
   5 -12   2  140.19   32.60
   5 -12   2  153.58   34.40
  -5 -12  -2  156.28   33.80
   5  12  -2  140.09   33.80
  -5  12   2  154.18   33.50
  -5  12  -2  150.08   34.00
  -5  12  -2  142.79   33.00
  -5 -12   2  164.98   33.00
  -5  12  -2  162.58   34.40
   5  12   2  120.99   33.10
   5 -12  -2  164.88   33.30
  -5 -12  -3   10.70    7.50
   5  12  -3    8.70    7.70
   5 -12   3    6.80    5.50
  -5  12   3   18.50    8.90
   5 -12   3    7.40    7.50
  -5  12  -3    1.90    7.60
  -5 -12   3   13.80    6.30
   5 -12  -3   24.20    7.60
   5  12   3    9.40    6.80
  -5  12  -3   12.60    7.60
   5  12  -4    6.30    8.10
  -5  12   4   27.30   10.80
  -5 -12  -4   -1.30    7.60
   5 -12   4   -5.80    7.90
   5 -12   4    4.70    6.10
   5 -12  -4   14.90    6.80
  -5  12  -4   -2.40    7.80
  -5 -12   4    8.70    8.90
   5  12   4    2.30    7.70
  -5 -12   4   -0.60    4.70
  -5  12   5  -12.20    8.40
  -5 -12  -5   -1.10    9.00
   5 -12   5    3.60    8.60
   5  12  -5    1.40   10.80
   5 -12  -5   -1.10    8.00
  -5  12  -5   -7.00   12.00
   5  12   5   -3.60    7.80
  -5 -12   5    9.50   13.20
  -5  12   6   54.19   19.00
   5  12  -6   12.10   15.90
   5 -12   6   59.49   15.80
   5  12   6   59.89   17.20
  -5  12  -6   43.30   19.30
  -5 -12   6   30.20   18.30
   5 -12   7   23.90   16.20
   5  12   7   23.70   13.40
  -5 -12   7   -9.90   13.10
  -5  12   8    9.90   17.80
  -5 -12   8   36.90   21.90
   5  12   8   -1.50   18.00
   6 -12   0 1370.86  260.57
  -6  12   0 1200.88  261.17
   6  12   0 1120.29  261.17
   6 -12   0 1148.59  261.17
  -6 -12   0 1245.38  261.17
   6 -12   1   -0.60    4.70
  -6  12   1   -2.70    7.90
   6  12  -1    7.30    5.70
  -6 -12  -1    1.50    6.80
   6 -12   1    3.30    6.80
  -6  12   1   -9.40    8.10
   6 -12  -1   -3.00    4.70
  -6  12  -1    0.50    7.10
  -6 -12   1    5.70    6.50
  -6  12  -1    5.30    7.10
   6  12   1   -7.90    4.70
   6 -12  -1   17.00    6.70
  -6  12   2  102.39   15.70
  -6  12   2   30.90   14.40
  -6 -12  -2   71.69   14.20
   6  12  -2   49.00   13.10
   6 -12   2   48.80   13.60
   6 -12   2   33.90   11.30
  -6  12  -2   36.10   12.50
  -6  12  -2   34.40   13.60
   6 -12  -2   58.29   12.60
  -6 -12   2   63.29   13.70
   6  12   2   33.40   12.30
   6 -12  -2   32.70   12.20
  -6  12   3    5.20   10.70
   6  12  -3    1.30    7.10
  -6 -12  -3   -5.60    7.20
  -6  12   3   17.80   10.20
   6 -12   3    4.30   10.10
   6 -12   3   20.70    7.10
   6 -12  -3    1.50    7.20
  -6  12  -3   19.30    8.70
  -6 -12   3    1.00    7.20
   6  12   3   12.10    7.50
   6  12   3    6.40    6.40
  -6  12  -3    7.30    8.60
  -6 -12  -4   72.89   20.30
   6 -12   4   93.69   18.70
  -6  12   4   59.29   18.80
   6  12  -4   77.79   19.10
  -6  12  -4   98.99   22.80
  -6 -12   4   74.49   18.60
   6 -12  -4   78.09   19.30
  -6 -12   4   62.39   20.60
   6  12   4   43.00   18.80
  -6 -12  -5    9.80   11.40
   6 -12   5   -5.20   10.30
  -6  12   5   22.80   16.50
   6  12  -5   32.50   12.70
  -6  12  -5   33.60   16.80
  -6 -12   5   40.40   13.70
   6 -12  -5   41.70   12.70
   6  12   5   12.10   10.40
   6  12  -6    6.40   15.50
   6 -12   6   -0.30   11.60
  -6  12   6   12.20   12.70
   6  12   6   -5.40   12.50
  -6 -12   6    4.90   12.40
  -6  12  -6  -12.20   15.80
  -6  12   7    0.70   14.00
  -6 -12  -7    1.10   19.70
  -6 -12   7   -5.40   19.50
   6  12   7   -1.80   16.20
  -6  12  -7    2.80   22.90
   6  12   8   16.80   26.30
  -6 -12   8   25.30   23.00
  -7  12   0  -18.20    5.30
  -7 -12   0    7.10    7.40
  -7  12   0   -0.90    7.00
   7 -12   0   -5.30    6.70
   7 -12   0    3.40    6.00
   7  12   0    0.40    5.80
   7  12  -1    9.30    6.80
   7 -12   1    3.80    5.90
  -7  12   1   -4.20    8.20
  -7  12   1   10.90    9.10
  -7 -12  -1   -5.00    7.10
   7 -12   1   -7.00    7.10
  -7  12   1   -2.70   12.30
   7 -12  -1   -0.40    7.00
   7 -12  -1    8.10    6.00
  -7 -12   1   -1.40    6.60
  -7  12  -1    0.30    8.30
  -7  12  -1   13.50    8.60
   7  12   1   -1.70    5.90
   7 -12   2    8.40    9.90
   7  12  -2   49.30   11.30
  -7 -12  -2   22.40   11.30
  -7  12   2   21.60   12.80
   7 -12   2   36.40    9.90
  -7  12   2   -3.30   14.60
  -7  12  -2   25.50   10.60
   7 -12  -2   41.00    9.90
   7 -12  -2   14.00   10.30
  -7  12  -2   29.20   12.10
   7  12   2   22.70    9.80
  -7 -12   2   12.90    9.70
  -7 -12  -3   10.80    9.50
   7  12  -3   18.90    8.60
  -7  12   3    5.10   12.60
  -7  12   3   11.50   10.30
   7 -12   3   21.80   12.10
   7 -12   3    9.60    9.70
  -7  12  -3   11.40   11.60
   7  12   3    1.90    8.10
   7 -12  -3   22.00    9.00
   7 -12  -3    3.80    7.40
  -7  12  -3   -3.80    9.60
   7  12  -4   23.70   12.10
  -7  12   4   63.39   15.40
  -7 -12  -4   57.59   16.50
   7 -12   4   33.80   13.50
   7 -12  -4   45.90   16.20
   7  12   4   25.20   11.90
  -7  12  -4   36.40   15.80
  -7 -12   4    6.10   13.30
  -7  12   5   -1.10   11.90
  -7 -12  -5   -8.80   10.50
   7  12  -5    4.50   13.10
   7 -12   5   11.00   12.10
  -7  12  -5   -2.80   12.70
   7  12   5  -12.40   10.00
   7 -12  -5  -10.80   14.60
  -7 -12   5   20.70   16.10
   7  12  -6    1.70   16.60
  -7 -12   6  -12.30   15.70
   7  12   6    1.20   12.80
   7  12   7  -33.60   20.30
  -7 -12   7  -41.70   13.80
  -7  12  -7    6.10   26.10
  -8  12   0   64.99   17.70
   8 -12   0   35.70   13.60
  -8  12   0   33.70   15.60
   8  12   0   65.19   15.40
  -8 -12   0   92.09   16.80
   8 -12   0   44.00   15.50
  -8  12   1   11.50   11.70
   8  12  -1   -4.30    8.60
   8 -12   1    4.90   10.10
  -8  12   1   25.20   17.10
  -8 -12  -1   16.70   11.10
  -8  12   1    3.80   10.60
   8 -12   1   24.40    9.60
   8 -12  -1    6.60    8.50
  -8  12  -1   15.30    9.40
  -8 -12   1   -0.30    8.90
  -8  12  -1   26.20   12.00
   8  12   1    5.80    8.70
   8 -12  -1    6.10    9.30
  -8  12   2  235.58   48.30
   8 -12   2  202.18   46.90
  -8 -12  -2  172.08   46.10
   8  12  -2  157.28   45.10
  -8  12   2  158.58   46.40
  -8  12   2  214.98   47.80
   8 -12   2  234.98   45.50
  -8  12  -2  168.68   45.10
   8 -12  -2  259.27   47.50
  -8 -12   2  206.98   46.00
   8  12   2  214.68   45.50
  -8  12  -2  172.68   46.70
   8 -12  -2  228.08   44.90
  -8  12   3   30.40   15.10
  -8  12   3   22.30   17.30
   8 -12   3   16.70   14.90
   8 -12   3   46.80   14.30
  -8  12   3   48.40   17.80
   8  12  -3   11.70   10.30
  -8 -12  -3   37.40   13.90
   8  12   3   33.50   12.30
  -8  12  -3    9.70   14.00
   8 -12  -3   30.20   14.10
   8 -12  -3    7.20   13.50
  -8  12  -3   26.80   14.30
   8  12  -4    2.90   11.00
  -8  12   4   -9.60   21.60
  -8  12   4   66.89   22.90
   8 -12   4    8.20   13.60
  -8 -12  -4   27.90   11.20
  -8  12  -4    8.50   13.30
  -8 -12   4   23.00   16.20
   8  12   4   31.80   12.80
   8  12  -5   14.10   14.10
  -8  12   5  -19.60   19.10
  -8 -12  -5   12.90   15.90
  -8 -12   5   -2.10   16.60
  -8  12  -5   -6.10   20.30
   8  12   5    8.40   14.00
   8  12  -6   15.50   15.20
  -8 -12   6   21.40   17.70
   8  12   6   -8.00   15.00
   8  12  -7    2.00   24.10
   8  12   7   -5.60   21.70
  -8 -12   7   -4.40   25.00
   9 -12   0    8.50   11.80
  -9 -12   0    6.00   13.10
  -9  12   0    1.40   12.30
   9  12   0   -1.60   10.30
  -9  12   0    0.90   11.50
  -9 -12  -1  160.48   40.80
   9 -12   1  214.98   40.80
  -9  12   1  176.38   38.60
  -9  12   1   89.09   38.10
   9  12  -1  155.08   36.80
  -9  12  -1  126.59   39.20
  -9  12  -1  171.58   37.20
   9 -12  -1  182.98   39.10
   9 -12  -1  150.78   37.60
   9  12   1  169.18   37.20
  -9  12   2   -2.20   18.10
  -9  12   2   11.90   20.20
   9 -12   2    6.40   12.50
   9  12  -2   32.70   11.70
  -9  12   2   32.80   16.80
  -9 -12  -2   24.50   11.80
   9 -12   2    4.90   17.50
  -9  12  -2    2.10   17.10
   9 -12  -2   16.80   15.20
  -9  12  -2    5.80   12.10
   9  12   2   28.40   11.80
   9  12  -3    6.50    9.30
  -9  12   3    2.90   17.50
  -9 -12  -3   -4.40   13.60
  -9  12   3    0.10   15.70
   9 -12   3  -14.40   14.50
  -9  12   3    2.60   16.80
   9 -12  -3   15.70   16.50
  -9  12  -3  -11.30   12.40
   9  12   3   -8.60   10.60
   9 -12  -3    5.60   14.60
  -9  12  -3    5.70   12.80
  -9 -12  -4  -12.40   12.10
   9  12  -4   29.70   14.70
  -9 -12   4   12.90   18.10
   9  12   4   -7.10   11.50
   9 -12  -4   -6.00   18.10
  -9  12   5   22.80   21.80
   9  12  -5  -33.30   10.70
  -9  12   5    5.30   30.20
   9  12   5  -11.80   16.50
  -9  12  -5   17.00   22.50
  -9 -12   5  -26.20   14.70
   9  12  -6   15.90   16.50
  -9 -12   6   -1.10   19.40
   9  12   6    9.00   20.20
   9  12  -7   -3.20   25.80
   9  12   7   38.10   23.40
 -10  12   0   15.70   15.10
  10 -12   0   28.70   22.70
 -10  12   0   64.79   22.60
 -10 -12   0   18.00   18.50
  10  12   0   58.29   15.70
  10 -12   0   38.10   17.30
  10 -12   1   -7.50   18.50
  10 -12   1   37.10   16.80
 -10 -12  -1   37.90   19.30
 -10  12   1   31.00   18.20
  10  12  -1   15.10   11.30
 -10  12  -1   24.10   13.90
  10  12   1   30.20   13.70
  10 -12  -1   15.20   15.00
  10 -12  -1   23.60   14.90
 -10  12  -1   24.70   19.80
  10  12  -2   64.09   17.80
  10 -12   2   81.19   20.40
 -10  12   2   50.49   24.10
 -10 -12  -2   25.40   19.90
 -10  12   2  107.79   32.90
  10 -12  -2   53.49   20.40
 -10  12  -2   49.90   19.30
 -10  12  -2   26.90   19.00
  10  12   2   66.79   19.40
  10 -12  -2   62.59   22.10
 -10 -12  -3  -22.60   12.60
  10  12  -3    9.90   12.50
 -10  12   3   10.20   24.10
 -10  12  -3   -0.30   17.90
  10  12   3   22.30   14.10
 -10  12  -3   24.00   17.70
  10  12  -4   22.20   16.60
 -10  12   4   28.70   26.30
  10 -12  -4    0.20   29.20
 -10 -12   4    2.60   22.50
  10  12   4   27.10   18.60
 -10  12  -4   16.20   21.00
  10  12  -5   -0.80   18.00
 -10  12   5   35.90   35.00
  10  12   5    7.80   17.00
 -10 -12   5   -0.30   26.30
  10  12  -6   28.50   24.90
  10  12   6    9.20   24.60
 -10 -12   6   -1.10   34.10
  11  12   0  -18.50   14.30
 -11  12   0    4.40   16.10
  11  12  -1    9.50   13.70
 -11  12   1   10.40   20.00
  11 -12   1   26.60   22.20
  11  12   1    8.10   13.60
  11 -12  -1   42.10   23.60
 -11  12  -1   12.50   16.40
 -11 -12  -2   -8.20   14.70
 -11  12   2   27.90   21.90
  11  12  -2    0.10   11.50
  11  12   2    1.90   16.50
  11  12  -3   36.80   14.20
 -11  12   3    4.40   24.00
 -11 -12  -3  -23.30   15.00
  11  12   3   -9.10   16.90
 -11  12  -3   -7.90   16.90
  11  12  -4    5.00   14.50
 -11 -12   4   22.60   22.10
  11  12   4    1.40   17.50
  11  12  -5    9.60   17.30
 -11  12   5  -13.20   32.50
  11  12   5    0.10   24.90
 -11 -12   5   -7.40   23.20
  12  12   0   62.49   25.60
  12  12  -1   13.60   18.50
  12  12   1  -22.90   15.80
 -12  12   2  -13.30   28.10
 -12  12   2   19.10   28.90
  12  12  -2   13.30   19.10
  12  12   2   18.90   20.00
 -12  12   3   11.00   39.60
  12  12  -3   51.19   18.60
  12  12   3    9.00   22.70
  12  12  -4    4.10   22.40
 -12 -12   4   16.60   37.30
  12  12   4   27.40   26.70
  13  12   0   10.50   20.20
  13  12  -1    9.70   21.40
  13  12   1   -9.50   21.40
  13  12  -2  -26.20   16.60
  13  12   2   15.20   26.20
   0  13   0    0.90    3.10
   0  13   0    6.90    4.20
   0 -13   0    2.70    2.60
   0 -13   1   -0.70    2.40
   0  13   1    1.00    2.80
   0  13  -1    0.10    2.50
   0 -13  -1    3.90    2.60
   0 -13   1    3.10    2.40
   0  13  -1   -1.00    3.60
   0  13   1   -0.60    4.00
   0  13  -2    1.70    3.70
   0 -13   2   11.50    3.40
   0 -13  -2   11.30    3.40
   0  13   2   -0.80    3.60
   0  13  -2    4.40    2.70
   0 -13   2   24.60    5.30
   0  13  -2   21.70    5.30
   0  13   3   -2.70    3.80
   0 -13   3   10.50    4.80
   0 -13  -3   10.30    3.50
   0  13  -3   -0.40    4.60
   0  13  -3   -1.90    2.40
   0 -13   3    0.70    3.60
   0 -13   4    3.20    4.60
   0  13  -4   -3.90    4.20
   0  13   4   -1.20    4.50
   0  13  -4    4.20    3.50
   0 -13  -4   -2.60    3.60
   0 -13   4   -1.50    5.80
   0 -13  -5   -0.60    4.60
   0  13  -5    0.50    5.10
   0 -13   5   -5.80    5.80
   0  13   5   -3.00    5.70
   0 -13   6   37.50   11.90
   0  13   6   21.90   10.30
   0 -13  -6   15.80    8.50
   0 -13   7   -1.80   10.70
   0  13   7   13.70   12.10
   0 -13  -7   16.60   10.20
   0  13   8    7.80   12.30
   0 -13   8   14.50   14.20
   0  13   9   15.90   17.80
   0 -13   9   -1.60   19.10
  -1 -13   0   -0.40    4.10
  -1  13   0    0.00    4.00
   1 -13   0    1.20    2.70
   1  13   0   -2.10    3.10
   1  13   0   -4.30    3.00
  -1  13   0   -3.60    1.90
  -1 -13   0    2.00    2.30
   1 -13   0    0.00    1.60
   1 -13   1   19.60    4.80
  -1 -13  -1    9.80    6.00
   1  13  -1   16.50    5.00
   1  13  -1   15.30    4.10
   1  13  -1   12.90    5.10
   1 -13   1   10.60    3.90
  -1  13   1   24.20    4.70
  -1 -13  -1   18.50    4.80
  -1  13   1   12.70    6.20
  -1 -13   1   11.60    4.00
  -1  13  -1   17.50    5.90
   1 -13  -1   24.00    4.80
   1 -13  -1   20.90    4.70
   1  13   1    8.20    4.80
  -1  13  -1   16.10    4.00
   1  13   1   11.20    5.30
  -1  13   2   69.69   15.70
   1 -13   2   75.19   15.80
   1  13  -2   64.59   15.00
  -1  13   2   75.79   16.90
  -1 -13  -2   65.89   15.70
   1  13  -2   65.99   15.90
   1 -13   2   65.69   15.40
   1 -13   2   79.99   15.40
  -1 -13   2   74.49   15.10
   1  13   2   54.69   15.70
  -1  13  -2  101.29   17.10
   1 -13  -2   60.99   15.30
   1 -13   3   28.70    7.50
  -1 -13  -3   13.90    6.20
   1  13  -3   18.20    5.20
   1  13  -3   26.60    7.50
  -1  13   3   18.10    6.80
   1 -13   3   27.60    7.10
   1 -13  -3   36.40    6.50
  -1 -13   3   25.10    5.80
  -1 -13   3   44.90    9.30
   1  13   3   11.40    7.20
   1  13  -4    2.30    2.10
  -1  13   4   -0.20    5.00
   1 -13   4    4.60    5.70
   1 -13   4   10.60    6.00
  -1 -13  -4   -0.10    4.40
   1  13  -4   18.30    6.90
  -1 -13   4   12.50    7.40
  -1  13  -4    5.80    5.40
   1 -13  -4    9.80    4.10
   1  13   4   10.00    5.50
   1 -13   5   10.50    6.80
  -1 -13  -5    3.30    5.50
  -1  13   5    5.70    7.40
   1 -13  -5   10.10    5.00
  -1  13  -5    6.10    7.40
  -1 -13   5   -4.30    7.80
   1  13   5   -4.30    6.00
   1 -13   6   84.79   20.40
  -1  13   6   71.69   19.50
  -1 -13  -6   91.89   19.20
   1 -13  -6   73.69   18.00
  -1 -13   6   88.99   21.10
   1  13   6   55.19   18.80
  -1 -13  -7   -2.20   10.00
   1 -13   7   10.70   12.20
  -1  13   7  -13.80    8.10
   1  13   7   10.40   10.00
  -1 -13   7   21.80   14.60
   1 -13   8   27.70   16.70
  -1  13   8   40.60   15.00
  -1 -13   8   52.39   20.60
   1  13   8   24.20   15.30
   1 -13   9   -9.50   21.50
  -1  13   9  -13.00   25.30
  -1 -13   9    8.50   18.40
   1  13   9  -33.00   25.10
  -2  13   0   -1.00    1.60
   2 -13   0    4.00    2.00
   2 -13   0   -2.00    3.00
   2  13   0    6.60    4.00
  -2 -13   0    7.20    3.60
  -2  13   0   -3.70    4.40
  -2 -13   0    5.20    2.90
   2  13   0   10.30    3.30
  -2 -13  -1    1.90    3.40
  -2  13   1    0.60    5.40
   2 -13   1   13.70    4.00
  -2  13   1    3.60    2.90
   2  13  -1    1.30    3.30
   2 -13  -1    0.80    3.20
   2 -13  -1    2.30    3.10
  -2 -13   1    5.30    2.60
   2  13   1    0.20    3.20
  -2  13  -1    2.70    4.60
   2  13   1    9.60    4.40
  -2  13   2  437.06   84.69
   2  13  -2  368.06   84.29
   2 -13   2  354.96   84.69
  -2  13   2  419.86   85.39
   2 -13   2  395.06   84.29
  -2 -13  -2  373.96   84.69
   2 -13   2  393.56   84.29
   2  13  -2  406.66   84.89
   2  13   2  378.76   84.69
   2 -13  -2  400.06   84.49
  -2  13  -2  431.46   85.09
  -2  13  -2  409.86   84.49
  -2 -13   2  423.66   84.29
  -2 -13  -3    5.80    4.60
   2  13  -3    4.90    3.30
  -2  13   3    4.00    5.40
   2 -13   3   18.70    4.70
   2  13  -3   18.50    5.60
   2 -13   3    2.00    5.70
   2 -13  -3    8.70    4.10
  -2 -13   3    9.10    7.10
  -2  13  -3   10.50    6.00
  -2  13  -3   15.80    6.70
   2  13   3   19.90    5.80
  -2 -13   3    7.00    2.80
   2 -13   4  127.59   23.40
   2 -13   4   81.69   23.70
   2  13  -4   75.59   24.10
  -2  13  -4   92.29   24.10
   2 -13  -4  118.59   23.00
  -2 -13   4  108.59   25.00
   2 -13   5   26.60    7.80
  -2  13   5    9.30    7.10
  -2 -13  -5    1.00    6.70
   2 -13  -5   -2.00    5.00
  -2  13  -5   11.70    7.50
   2  13   5    6.20    6.60
  -2 -13   5    5.90    7.80
  -2 -13  -6   -0.50    8.30
  -2  13   6    6.00    8.40
   2 -13   6    0.70    7.90
  -2  13  -6   -2.80    8.90
   2 -13  -6   -4.30    6.70
   2  13   6    5.00    8.00
  -2 -13   6   12.20   10.70
  -2  13   7    3.50   13.50
  -2 -13  -7   -6.30   12.00
   2 -13   7    0.80   11.70
   2  13   7  -10.30    9.10
  -2 -13   7   14.00   15.40
   2 -13   8   -1.20   15.50
  -2  13   8   -5.50   12.10
   2  13   8   28.60   15.00
  -2 -13   8    9.20   18.00
   2 -13   9  -13.40   21.80
  -2  13   9   -9.30   17.50
  -2 -13   9    3.30   22.30
   2  13   9   11.00   26.10
  -3 -13   0   -1.20    3.90
   3  13   0   -7.70    2.50
  -3  13   0    1.80    2.00
   3 -13   0   -3.50    3.20
   3  13   0    7.10    4.00
  -3 -13   0    0.20    3.20
  -3  13   0    0.50    2.00
  -3  13   0   -2.20    4.60
  -3  13   1   21.10    7.60
   3 -13   1   22.50    8.30
   3  13  -1   30.10    8.70
  -3  13   1   22.00    7.60
  -3  13   1   34.90    9.70
  -3 -13  -1   21.30    8.50
   3 -13  -1   43.20    8.40
  -3  13  -1   39.60    9.20
   3 -13  -1   41.80    8.40
   3  13   1   36.90    7.40
   3  13   1   42.30    8.80
  -3 -13   1   25.70    7.70
   3  13  -2   13.80    5.40
   3 -13   2   17.50    4.20
   3  13  -2   15.40    6.60
  -3 -13  -2    8.60    5.70
  -3  13   2   16.00    6.00
  -3  13   2   23.40    8.40
   3 -13   2   13.10    6.30
  -3  13  -2   -2.70    5.90
  -3 -13   2   17.80    4.60
   3  13   2   13.00    5.90
   3  13   2   29.00    6.00
  -3  13  -2   14.30    5.10
   3 -13  -2   15.40    5.50
  -3  13   3    7.80    5.40
   3 -13   3    2.10    5.90
   3  13  -3    4.80    5.70
   3 -13   3    4.60    3.70
  -3 -13  -3   17.20    6.80
   3  13  -3    7.00    4.40
  -3 -13   3    7.40    2.90
   3  13   3   24.50    5.90
  -3  13  -3    5.10    6.40
   3 -13  -3    5.50    4.40
  -3 -13   3   18.10    8.30
  -3  13  -3    5.10    6.10
   3  13  -4  235.58   47.70
  -3  13   4  195.88   47.90
  -3 -13  -4  253.57   47.70
   3 -13   4  200.98   46.90
   3 -13   4  233.88   48.30
  -3 -13   4  231.58   48.20
   3 -13  -4  206.58   46.90
  -3  13  -4  220.28   48.40
   3  13   4  206.88   47.80
   3 -13   5   36.90    9.70
  -3 -13  -5   30.20   10.00
   3  13  -5   24.10   12.60
  -3  13   5   12.80   10.00
  -3  13  -5   47.40   12.30
  -3 -13   5   23.10   11.60
   3 -13  -5   28.20    8.90
   3  13   5   23.40    9.80
  -3  13   6    4.00    9.40
   3 -13   6   19.60    9.60
  -3 -13  -6    5.30   10.30
   3 -13  -6    7.80    8.50
  -3  13  -6   16.60   13.40
  -3 -13   6   13.70   12.50
   3  13   6   28.10   10.50
  -3  13   7  -21.90   12.30
   3 -13   7   -2.20   11.70
  -3 -13  -7   13.10   15.40
  -3 -13   7   -9.50   12.90
   3  13   7   -1.70   13.30
   3 -13   8    0.50   16.10
  -3  13   8    2.50   22.10
   3  13   8   11.50   19.70
  -3 -13   8   28.50   16.60
   3 -13   9  -27.90   21.50
  -3  13   9    1.40   19.40
   3  13   9   10.10   27.10
  -3 -13   9   15.50   21.20
  -4 -13   0  713.63  141.99
  -4 -13   0  656.23  141.39
  -4  13   0  732.73  141.49
   4  13   0  652.03  141.99
  -4  13   0  670.13  141.39
  -4  13   0  653.73  142.19
   4 -13   0  627.94  141.39
   4 -13   0  650.93  141.89
  -4  13   1   11.70    6.90
   4 -13   1    3.40    2.40
  -4  13   1   10.40    5.00
   4 -13   1    2.60    5.00
   4  13  -1   -0.30    4.80
  -4 -13  -1  -11.90    4.20
  -4 -13   1    4.80    4.10
   4  13   1    2.60    5.10
   4 -13  -1    3.20    4.80
  -4  13  -1    2.40    5.40
  -4  13  -1    6.10    2.50
   4  13  -2   17.10   10.70
   4 -13   2   33.10    9.80
  -4  13   2   39.00   12.90
  -4 -13  -2   39.10   11.20
  -4  13   2   57.19   11.30
   4 -13   2   39.00   11.80
   4  13   2   60.29   11.50
  -4 -13   2   48.20   10.50
   4 -13  -2   38.10   10.80
   4  13   2   37.80   10.30
  -4  13  -2   59.19   12.10
  -4  13  -2   49.30   12.00
  -4  13  -2   57.09   10.20
  -4  13   3   55.29   10.60
   4 -13   3   40.70   10.80
   4  13  -3   19.30    9.20
  -4 -13  -3   26.00    9.10
   4  13  -3   28.00    8.90
   4 -13   3   30.20    7.80
  -4  13  -3   35.40   10.40
  -4 -13   3   41.60    9.20
  -4  13  -3   19.90    9.60
   4 -13  -3   28.10    8.60
  -4 -13   3   25.30    7.20
   4  13   3   18.60    8.60
  -4 -13  -4    3.60    7.60
  -4  13   4   32.30   10.60
   4 -13   4   15.20    7.00
   4  13  -4   12.30    8.10
   4 -13   4   32.00   11.20
  -4 -13   4   20.60   10.20
   4 -13  -4   20.90    7.10
   4  13   4   21.00    7.70
  -4  13  -4   23.50    9.70
   4 -13   5   -0.70    6.50
   4  13  -5   -2.60    8.50
  -4  13   5    6.80    8.20
  -4 -13  -5   10.60    8.70
   4 -13  -5   -3.70    6.60
   4  13   5    9.40    7.90
  -4 -13   5   20.10   12.20
  -4  13  -5   16.00   10.00
  -4 -13  -6   34.80   13.40
  -4  13   6   34.80   13.70
   4 -13   6   11.40   11.60
  -4 -13   6   41.50   13.10
   4 -13  -6   28.80   11.20
   4  13   6   12.10   12.40
  -4  13   7  -16.80   18.00
   4 -13   7   16.40   13.50
   4  13   7   18.20   14.80
  -4 -13   7  -21.40   11.20
   4 -13   8   -9.60   17.30
   4  13   8   -9.00   16.70
  -4 -13   8  -13.40   14.40
  -5 -13   0   -0.20    4.90
  -5  13   0   -3.70    4.60
  -5  13   0  -10.20    6.30
  -5  13   0  -10.50    5.60
   5 -13   0    1.30    5.20
  -5 -13   0    1.20    3.20
   5  13   0   -1.50    5.00
   5 -13   0    2.80    4.10
   5 -13   1   45.70    9.50
  -5 -13  -1   18.60   10.20
   5  13  -1   37.90   10.90
   5 -13   1   22.30   11.00
  -5  13   1   66.09   11.60
  -5  13   1   33.60   12.00
   5 -13  -1   59.79   11.70
  -5  13  -1   51.39   11.90
   5 -13  -1   47.30   10.10
  -5 -13   1   42.80   10.90
  -5  13  -1   28.90    9.40
   5  13   1   34.30   10.80
   5 -13   2  125.29   30.10
  -5  13   2  156.28   32.90
   5  13  -2  131.39   31.10
  -5  13   2  143.29   31.50
   5 -13   2  149.79   32.10
  -5 -13  -2  154.18   31.70
  -5 -13   2  149.09   30.70
   5 -13  -2  140.29   31.10
  -5  13  -2  176.88   32.30
  -5  13  -2  117.49   30.50
   5  13   2  133.79   31.00
  -5  13  -2  148.49   31.70
   5 -13   3   -7.90    6.90
  -5 -13  -3    0.70    6.30
   5 -13   3    1.40    4.90
  -5  13   3    4.30    7.60
  -5  13   3   -1.40    9.40
   5  13  -3   -2.50    6.00
   5  13   3   -7.60    5.90
  -5  13  -3   10.60    8.70
  -5  13  -3    9.60    7.60
   5 -13  -3   -0.80    5.30
  -5 -13   3   -2.00    5.30
   5 -13   4   -0.60   10.10
   5 -13   4   10.40    6.80
  -5  13   4   19.30    9.60
  -5 -13  -4   21.90    8.80
   5  13  -4   -1.90    8.20
  -5 -13   4   14.10    5.50
   5  13   4   16.00    8.20
  -5 -13   4   -0.90   10.40
   5 -13  -4   12.30    7.50
  -5  13  -4    5.50   10.70
  -5  13   5   -7.50    9.00
   5  13  -5  -17.40    8.60
  -5 -13  -5   -0.70   11.50
   5 -13   5    7.80    8.30
   5  13   5   11.00    8.70
  -5 -13   5    1.80   10.70
  -5  13  -5    1.70   11.80
   5 -13  -5   13.70    9.20
  -5  13   6   62.29   18.80
   5 -13   6   77.89   18.90
  -5 -13  -6   60.99   21.00
   5  13  -6   62.09   20.30
   5  13   6   34.90   17.20
  -5 -13   6   67.19   20.40
  -5 -13  -7   -2.60   16.50
   5 -13   7  -14.60   13.80
  -5  13   7    6.90   18.70
  -5 -13   7  -15.80   17.50
   5  13   7  -17.10   11.50
  -5  13   8    4.70   17.70
  -5 -13   8   -3.10   16.60
   5  13   8   -8.10   22.50
   6  13   0   45.20   14.10
   6 -13   0   35.30   13.20
   6 -13   0   73.09   15.30
  -6  13   0   63.59   15.40
  -6 -13   0  105.39   15.80
  -6 -13  -1   25.60    9.50
   6  13  -1   48.20   10.10
   6 -13   1   17.70    9.70
  -6  13   1   26.70   10.90
  -6  13   1   26.80   10.70
   6 -13   1   21.80    7.60
   6 -13  -1   32.50    9.50
   6 -13  -1   16.90    8.10
  -6 -13   1   36.80    9.60
  -6  13  -1   20.90    9.40
  -6  13  -1   31.10    9.70
   6  13   1   25.20    9.10
   6  13  -2   89.29   26.50
  -6 -13  -2  111.99   27.40
   6 -13   2  170.78   28.80
   6 -13   2  124.29   25.90
  -6  13   2  117.69   27.60
  -6  13   2  103.39   28.00
  -6 -13   2  105.49   27.00
   6 -13  -2  140.49   26.40
   6 -13  -2  118.79   26.90
  -6  13  -2  137.09   27.50
   6  13   2  106.79   27.00
  -6  13  -2   73.89   26.90
  -6  13   3   -6.50    8.90
   6  13  -3   10.20    7.70
   6 -13   3    4.10    6.70
  -6 -13  -3   -0.80    6.80
  -6  13   3    2.50   11.50
   6 -13   3    8.60    8.40
  -6  13  -3    2.60    8.80
  -6  13  -3    8.30    8.60
  -6 -13   3    8.00    8.00
   6 -13  -3   -5.00    6.80
   6  13   3    1.80    7.10
  -6 -13  -4   11.90    9.60
   6 -13   4    7.20   11.40
  -6  13   4   21.00   12.80
   6 -13   4   27.50    9.50
   6  13  -4    7.70   10.30
   6  13   4    0.90    7.70
  -6 -13   4    2.20    8.80
  -6 -13   4   15.90   12.10
   6 -13  -4   24.00    9.20
  -6  13  -4   10.40   10.60
  -6 -13  -5    4.30   12.00
   6 -13   5    1.40    9.90
   6  13  -5   13.40   10.70
  -6  13   5   19.00   11.40
  -6  13  -5    9.50   12.70
   6 -13  -5    6.80   12.60
  -6 -13   5    9.50   14.10
   6  13   5    6.20    9.90
   6 -13   6  -18.70   11.00
  -6  13   6   -5.20   13.50
   6  13  -6   20.10   15.00
  -6 -13  -6   -9.40   15.10
   6  13   6    1.50   13.30
  -6 -13   6   13.60   14.00
  -6  13  -6   -1.40   16.90
  -6  13   7   11.30   16.80
   6  13   7    5.00   13.50
  -6 -13   7   12.40   16.50
  -6 -13   8   11.20   18.80
   6  13   8    1.00   19.90
   7  13   0   -9.30    5.30
   7 -13   0    2.30    5.40
  -7 -13   0   11.70    7.80
   7 -13   0   -3.30    7.00
  -7  13   0   -9.20    8.20
  -7  13   0  -10.00    7.80
   7 -13   1   24.00    8.90
  -7  13   1    8.80   13.70
  -7 -13  -1    6.10    9.40
  -7  13   1   42.00   11.90
   7 -13   1   14.10   10.40
   7  13  -1   32.50   10.60
  -7  13  -1   14.30    9.60
   7 -13  -1   12.40    8.30
   7 -13  -1   40.00   10.30
   7  13   1   47.20   10.50
  -7  13  -1   18.00   11.40
  -7 -13   1   13.40   10.60
  -7  13   2    6.50    9.70
   7 -13   2    2.80    7.50
   7  13  -2    0.80    6.70
   7 -13   2   -5.70    9.40
  -7 -13  -2   21.80    9.50
  -7  13   2   11.30   14.50
  -7 -13   2   -4.40    7.90
  -7  13  -2  -10.70    7.20
   7 -13  -2   -1.50    7.50
   7 -13  -2   -6.10    7.20
  -7  13  -2   16.20   10.70
   7  13   2    0.40    6.80
  -7  13   3   -2.60   11.10
  -7 -13  -3   -1.50    6.90
   7 -13   3   -0.50   10.60
   7  13  -3   -1.20    8.50
   7 -13   3  -14.50    9.00
  -7  13   3   18.00   14.60
   7  13   3   18.40    9.90
   7 -13  -3    2.60    9.10
  -7  13  -3    3.40    9.30
  -7  13  -3    7.50   11.20
  -7  13   4  153.68   33.10
   7  13  -4   83.49   27.50
   7 -13   4  139.29   28.70
  -7 -13  -4  105.59   28.90
   7  13   4  107.39   28.00
  -7  13  -4  111.49   32.60
  -7 -13   4  106.99   29.50
   7 -13  -4  144.49   29.40
  -7  13   5    8.90   13.00
   7 -13   5    7.80   13.30
  -7 -13  -5   -2.10   11.40
   7  13  -5    0.00   11.90
  -7 -13   5   12.60   13.70
   7  13   5   16.90   13.30
  -7  13  -5   -1.60   14.30
  -7 -13  -6    5.60   13.30
   7  13  -6   -2.80   13.40
  -7  13  -6    0.00   22.20
  -7 -13   6   12.70   17.00
   7  13   6   -6.70   13.50
   7  13   7    1.00   19.70
  -7 -13   7   36.40   20.40
   8 -13   0  271.27   52.29
  -8  13   0  134.79   52.89
   8  13   0  256.97   53.09
   8 -13   0  279.97   52.99
  -8 -13   0  233.78   52.89
  -8  13   0  245.38   53.79
  -8  13   1   75.89   23.10
  -8  13   1   40.20   15.50
   8 -13   1   59.59   13.40
  -8 -13  -1   54.19   14.50
   8 -13   1   21.60   12.00
  -8  13   1   52.29   14.50
   8  13  -1   10.90   10.80
  -8 -13   1   39.50   12.80
  -8  13  -1   28.50   13.90
   8  13   1   33.90   11.80
   8 -13  -1   35.80   13.00
   8 -13  -1   27.00   13.90
  -8  13  -1   29.40   13.00
   8 -13   2   16.60   14.80
  -8  13   2   48.60   16.00
  -8  13   2   22.00   16.50
   8  13  -2   64.49   15.50
   8 -13   2   45.00   18.50
  -8  13   2  104.99   20.20
  -8 -13  -2   30.60   15.80
   8  13   2   40.80   13.90
  -8  13  -2   31.20   13.70
  -8 -13   2   23.90   14.10
  -8  13  -2   91.19   19.80
   8 -13  -2   36.00   12.80
   8 -13  -2   26.40   15.10
   8 -13   3    7.40   15.80
  -8  13   3   -0.20   15.70
  -8 -13  -3    2.80   12.90
   8  13  -3    1.00    8.50
   8 -13   3    0.80   11.10
  -8  13   3    0.00   16.90
  -8  13  -3    2.80   13.00
  -8  13  -3   -9.70   11.00
   8 -13  -3   -4.90    9.20
   8  13   3   12.50   10.80
   8 -13  -3   -9.40   11.50
  -8  13   4   50.69   32.00
  -8  13   4   70.99   23.70
  -8 -13  -4   81.69   26.20
   8  13  -4   66.29   23.80
   8 -13  -4  104.59   25.00
  -8  13  -4  123.09   25.70
  -8  13  -4   83.69   25.80
  -8 -13   4   26.80   23.70
   8  13   4  106.49   23.00
  -8  13   5   -1.40   26.30
   8  13  -5    8.70   11.20
  -8  13   5   11.80   16.60
  -8  13  -5   -2.40   17.10
   8  13   5   24.50   16.30
   8 -13  -5    9.90   18.30
  -8 -13   5  -22.90   13.40
   8  13  -6   -2.10   15.30
  -8  13  -6  -15.00   21.60
   8  13   6  -22.80   12.60
  -8 -13   6   -9.60   21.00
   8  13  -7    1.30   19.30
   8  13   7  -17.40   22.10
  -8 -13   7    8.30   20.70
   9  13   0    3.30    9.40
   9 -13   0    9.00   12.90
   9 -13   0    9.00   10.30
  -9  13   0    1.50   11.50
  -9  13   0   14.30   11.00
   9 -13   1   28.50   16.90
  -9 -13  -1   33.10   16.10
  -9  13   1   39.20   16.80
  -9  13   1   50.09   17.30
   9  13  -1   26.70   13.40
   9 -13  -1   67.69   17.30
  -9  13  -1   28.80   18.60
  -9  13  -1   27.10   14.20
   9  13   1   22.40   14.50
   9 -13  -1   54.49   17.10
  -9  13   2   59.89   19.90
   9 -13   2   53.69   16.30
   9 -13   2   43.00   20.80
  -9  13   2   48.50   20.50
   9  13  -2   58.49   15.40
   9 -13  -2   40.30   15.50
   9 -13  -2   22.20   17.70
  -9  13  -2    9.10   18.20
   9  13   2   43.80   15.60
  -9  13  -2   18.00   14.70
  -9  13   3   10.00   17.20
  -9  13   3    2.70   23.80
   9 -13   3    8.50   17.30
   9  13  -3   27.90   13.30
  -9 -13  -3    0.50   15.10
   9 -13  -3    9.40   15.90
  -9  13  -3    1.50   15.10
   9  13   3    7.70   10.40
  -9  13  -3    2.20   15.00
   9 -13  -3  -14.30   11.60
  -9 -13  -4   17.90   19.30
   9  13  -4    1.10   12.00
  -9  13  -4  -24.40   15.40
  -9 -13   4   10.10   14.70
   9  13   4   -0.10   12.30
   9  13  -5  -14.50   12.30
  -9  13   5   -1.10   30.30
   9  13   5    4.70   16.70
  -9 -13   5    2.90   17.20
  -9  13  -5   -4.50   19.70
  -9  13   6  -19.00   43.30
   9  13  -6    7.80   16.10
  -9  13   6   30.60   25.60
   9  13   6   20.60   18.70
  -9 -13   6   -5.50   26.00
 -10  13   0   51.89   30.00
  10 -13   0   51.89   24.80
  10  13   0  112.69   23.70
 -10  13   0   93.99   23.20
 -10 -13   0   55.89   23.00
 -10  13   1  -10.50   22.70
 -10  13   1    4.50   15.40
  10 -13   1  -28.20   15.00
 -10  13   1   -9.40   15.60
  10  13  -1   21.10   12.30
 -10 -13  -1   -8.10   14.80
  10 -13  -1    2.70   15.30
 -10  13  -1    7.30   18.50
  10  13   1  -11.60   11.80
 -10 -13   1   -7.30   12.60
  10 -13  -1   16.20   11.50
 -10  13  -1    2.80   12.90
  10 -13   2  124.99   26.40
 -10  13   2   62.69   27.90
  10  13  -2   95.69   24.00
 -10 -13  -2   70.99   28.80
 -10  13  -2   94.79   25.50
  10  13   2   89.99   26.10
 -10  13  -2   63.89   26.80
 -10 -13  -3  -17.40   17.00
 -10  13   3  -13.10   22.70
  10  13  -3    1.40   10.80
 -10  13   3  -13.30   29.20
  10  13   3    9.90   12.40
 -10  13  -3    7.90   17.50
  10 -13  -3    8.10   18.60
 -10  13  -3    4.10   15.50
 -10  13   4  -14.50   25.40
  10  13  -4   -0.20   12.30
  10  13   4   20.40   17.20
 -10 -13   4  -21.30   15.20
 -10  13  -4   -6.90   18.80
 -10  13   5   10.50   26.80
  10  13  -5   -3.90   15.30
  10  13   5   -3.60   15.00
 -10 -13   5  -10.50   19.70
 -10  13  -5   22.90   25.00
  10  13  -6   -5.20   17.60
 -10 -13   6   -5.30   22.70
  10  13   6   13.30   26.50
  11  13   0   -0.30   12.50
 -11  13   0    8.20   15.90
 -11  13   0  -17.10   21.80
 -11 -13  -1   -4.60   16.40
  11  13  -1   -0.80   11.70
  11 -13   1    2.10   20.80
 -11  13   1    0.20   18.20
  11  13   1    9.10   14.20
  11 -13  -1   36.40   25.50
 -11  13  -1   15.80   17.60
  11 -13  -1    8.20   17.00
  11  13  -2   -5.60   12.90
 -11  13   2   -2.50   21.80
  11  13   2  -14.40   15.70
  11 -13  -2   -5.10   18.00
  11  13  -3   24.60   16.50
 -11  13   3   15.90   29.10
 -11  13  -3   -0.90   15.60
  11  13   3    2.50   15.20
 -11  13   4   41.70   39.70
  11  13  -4   23.00   20.30
  11  13   4   44.60   19.30
 -11 -13   4   18.30   28.90
 -11  13   5   -1.30   43.40
  11  13  -5  -12.50   16.00
  11  13   5  -11.20   24.40
 -11 -13   5   -8.50   24.90
  12  13   0   35.50   23.60
 -12  13   1   -0.60   27.40
  12  13  -1   18.00   15.30
  12  13   1   12.30   17.90
  12  13  -2    2.90   15.90
 -12  13   2   11.30   28.20
 -12  13  -2   23.10   24.30
  12  13   2   21.20   21.80
 -12  13   3   -7.10   33.10
  12  13  -3   20.10   21.20
  12  13   3  -25.90   18.60
  12  13  -4   55.09   23.00
  12  13   4   43.00   26.40
 -12 -13   4   37.30   29.40
  13  13   0   12.20   17.90
  13  13  -1   -0.80   18.00
  13  13   1   21.20   24.40
  13  13  -2   -7.50   22.30
  13  13   2   20.50   24.70
   0  14   0    6.00    4.30
   0  14   0    0.90    2.60
   0 -14   0    6.00    2.80
   0 -14   0    2.00    2.70
   0 -14   1  123.29   27.90
   0  14  -1  135.79   28.50
   0 -14  -1  110.99   27.90
   0 -14   1  133.79   28.00
   0  14   1  123.89   28.60
   0  14  -1  159.38   28.00
   0  14   1  129.19   28.10
   0 -14  -2 1180.78  234.28
   0  14  -2 1031.70  234.48
   0  14  -2 1090.09  234.18
   0  14   2 1178.58  234.38
   0  14   2 1106.79  234.58
   0  14  -2 1040.90  234.18
   0 -14   2 1128.69  234.18
   0 -14   2 1097.09  234.38
   0 -14   3   48.60   11.90
   0 -14   3   60.69   11.30
   0  14   3   58.19   11.90
   0  14  -3   45.90   10.60
   0 -14  -3   36.50   10.90
   0  14  -3   37.70   11.50
   0  14  -4   21.10    6.70
   0  14  -4   18.90    7.70
   0  14   4   37.90    8.70
   0 -14  -4   33.60    7.70
   0 -14   4   22.00    8.80
   0 -14   4   27.00    8.00
   0  14  -5    9.40    6.40
   0  14   5   23.70    7.50
   0 -14  -5   12.60    6.10
   0 -14   5    3.10    7.80
   0 -14   6   93.09   26.90
   0 -14  -6  144.79   25.70
   0  14   6   79.89   26.40
   0 -14   7    9.30   13.60
   0  14   7    6.20   12.20
   0 -14  -7    5.40    9.70
   0  14   8   -9.30   11.30
   0 -14   8    5.80   16.10
   0 -14   9    2.40   21.00
   0  14   9    9.40   23.70
  -1 -14   0    3.90    2.50
   1 -14   0   -3.30    2.30
  -1  14   0   -1.20    2.10
  -1  14   0   -1.30    3.80
   1 -14   0    1.40    1.90
   1  14   0    5.90    3.40
   1  14   0    5.90    3.80
   1  14  -1   10.50    4.00
   1  14  -1    5.40    3.90
   1 -14   1    6.60    2.80
  -1  14   1   -2.00    4.90
   1 -14   1    8.10    3.60
  -1  14   1    9.20    3.30
  -1 -14  -1    3.50    3.20
   1 -14  -1    8.30    3.30
  -1  14  -1    9.90    2.70
   1  14   1    2.80    3.60
   1 -14  -1    7.20    3.60
   1  14   1   16.60    4.70
  -1 -14   1    6.80    2.90
  -1  14  -1    4.20    4.50
   1  14  -2    0.90    2.10
   1 -14   2    0.00    3.50
  -1 -14  -2    0.80    2.90
  -1  14   2    0.70    3.60
   1  14  -2   -3.70    3.20
   1 -14   2    3.40    3.20
  -1  14   2   12.80    6.10
   1 -14   2   -1.50    3.70
   1  14   2    0.80    3.40
   1 -14  -2    2.10    2.90
   1  14   2    5.20    5.00
  -1  14  -2    4.00    3.30
  -1 -14   2   -1.10    2.20
  -1  14  -2   -7.70    4.10
  -1  14   3   -2.40    4.70
   1  14  -3    7.00    5.20
   1 -14   3    2.00    4.80
   1 -14   3   10.40    4.60
  -1 -14  -3    7.50    4.30
   1  14  -3    5.30    2.50
   1 -14  -3    1.40    3.50
  -1 -14   3   10.00    3.50
  -1 -14   3   11.20    6.00
   1  14   3    7.30    4.80
   1  14  -4   24.90    7.90
  -1 -14  -4   14.00    5.80
  -1  14   4   15.80    6.90
   1 -14   4   14.30    6.40
   1 -14   4    4.20    6.30
   1  14  -4   12.70    4.60
   1  14  -4    8.60    3.50
  -1 -14   4   26.20    8.80
   1  14   4    8.70    6.00
  -1  14  -4   27.40    7.00
   1 -14  -4   15.00    5.20
  -1 -14   4   10.50    4.80
   1 -14   5   -6.10    6.60
  -1  14   5   -1.30    6.10
  -1 -14  -5   -2.00    5.40
  -1  14  -5    5.90    7.20
   1 -14  -5   -0.20    4.80
   1  14   5    0.50    6.40
  -1 -14   5    1.30    7.90
   1 -14   6   62.59   14.00
  -1  14   6   34.10   12.20
  -1 -14  -6   40.10   11.40
  -1 -14   6   39.80   12.90
   1 -14  -6   23.80   10.60
   1  14   6   24.20   11.90
  -1 -14  -7   -4.10    9.40
   1 -14   7    7.20   10.60
  -1  14   7    2.90    9.40
  -1 -14   7  -18.70   11.90
   1  14   7   -0.10    8.60
  -1  14   8   22.00   16.30
   1 -14   8   49.90   20.30
   1  14   8   29.20   15.20
  -1 -14   8   45.10   18.60
  -1  14   9    4.70   14.20
   1 -14   9  -11.60   21.00
   1  14   9   12.00   21.70
  -1 -14   9   -4.40   24.40
  -2 -14   0  578.44  125.39
   2 -14   0  580.04  124.99
  -2 -14   0  644.34  125.39
   2  14   0  591.44  125.29
  -2  14   0  496.95  125.59
   2 -14   0  583.24  125.39
  -2  14   0  603.74  124.99
   2  14   0  639.94  125.49
  -2  14   1    5.90    3.10
   2 -14   1    5.00    3.80
  -2 -14  -1    2.80    4.60
   2  14  -1   -3.80    3.10
  -2  14   1   -1.40    4.70
  -2 -14  -1   11.30    3.80
   2  14  -1   -2.30    3.70
  -2  14  -1    8.60    4.70
   2  14   1    0.00    4.10
   2  14   1    7.70    3.80
   2 -14  -1    5.10    3.40
   2 -14  -1   11.90    3.90
  -2 -14   1    6.10    2.80
  -2  14   2   31.20    7.70
  -2  14   2   12.60    5.20
   2 -14   2   13.10    4.20
   2  14  -2    6.60    3.90
  -2 -14  -2   16.40    4.80
   2 -14   2   11.00    5.30
   2 -14   2   12.80    3.90
   2  14  -2    4.80    5.00
   2  14   2   18.70    6.20
   2 -14  -2   11.10    4.30
  -2 -14   2   17.50    3.90
  -2  14  -2    8.00    5.90
   2  14   2    9.80    5.60
  -2 -14  -3    9.10    4.80
   2 -14   3    0.70    3.60
   2  14  -3    4.00    3.00
  -2  14   3    6.20    5.10
   2  14  -3   10.90    5.10
   2 -14   3   -2.00    5.30
  -2 -14   3    8.20    7.00
  -2  14  -3    2.90    5.80
   2 -14  -3    1.20    3.70
  -2  14  -3    0.00    5.30
   2  14   3    1.30    4.60
  -2 -14   3    1.60    2.30
   2 -14   4  647.24  141.89
   2 -14   4  703.83  142.39
  -2  14   4  640.44  142.09
  -2 -14  -4  733.13  142.09
   2  14  -4  670.13  142.39
   2  14   4  627.64  142.09
  -2 -14   4  622.24  142.59
   2 -14  -4  697.13  141.69
  -2  14  -4  657.43  141.99
  -2 -14  -5   -4.20    6.50
  -2  14   5    8.20    8.30
   2 -14   5   -4.40    6.70
  -2  14  -5    0.60    8.30
  -2 -14   5    3.80    8.00
   2  14   5    7.70    6.50
   2 -14  -5   -4.90    4.30
  -2 -14  -6   -2.80    7.50
   2 -14   6   18.20    9.20
  -2  14   6   -0.50    8.60
  -2  14  -6   -3.90   10.40
   2  14   6  -14.90    5.50
  -2 -14   6  -13.00    8.40
   2 -14  -6  -14.70    6.50
  -2 -14  -7    3.00   14.30
  -2  14   7   -2.00    9.40
   2 -14   7    3.90   11.50
   2  14   7   21.50   14.20
  -2 -14   7   -8.70   11.90
  -2  14   8  -15.60   18.90
   2 -14   8   34.90   16.40
   2  14   8   -4.30   13.50
  -2 -14   8    9.80   14.40
  -2  14   9   -2.60   18.70
   2 -14   9   -6.90   19.90
   2  14   9    9.80   18.40
  -2 -14   9   15.60   23.90
  -3  14   0    3.00    2.10
   3  14   0   -6.00    3.60
   3 -14   0   -0.10    3.40
  -3 -14   0    6.10    3.40
  -3  14   0    2.80    2.10
   3  14   0   -0.10    2.90
  -3 -14   0    2.40    3.50
  -3  14   0    8.30    5.80
  -3  14   1   28.60   11.50
  -3  14   1   60.49   11.70
   3 -14   1   31.70   11.90
  -3  14   1   44.50   13.10
  -3 -14  -1   54.49   12.50
   3  14  -1   53.69   12.70
   3  14   1   39.10   12.10
  -3 -14   1   58.99   11.70
   3  14   1   59.19   11.40
   3 -14  -1   65.39   12.40
   3 -14  -1   60.99   12.30
  -3  14  -1   47.50   12.90
   3 -14   2    0.20    3.10
  -3  14   2    7.50    5.00
  -3  14   2   30.90    8.30
   3  14  -2    9.00    5.80
  -3 -14  -2   -2.40    4.40
   3 -14   2    3.90    5.40
   3 -14   2    5.80    2.70
  -3  14  -2    1.30    4.10
  -3  14  -2   19.00    6.10
   3  14   2   18.30    5.50
  -3 -14   2    5.40    3.30
   3 -14  -2   11.20    4.50
   3  14   2   11.40    4.80
   3 -14   3    3.90    6.10
   3 -14   3   11.20    3.80
   3  14  -3    3.20    4.20
  -3  14   3    1.80    5.70
   3  14  -3   -2.10    5.20
  -3 -14  -3    0.40    5.00
  -3  14  -3    2.40    6.70
   3 -14  -3   -1.60    4.20
  -3  14  -3    3.20    6.40
  -3 -14   3    3.10    7.10
   3  14   3   -2.60    4.90
  -3 -14   3    2.10    2.50
  -3 -14  -4   98.59   24.00
   3  14  -4  115.59   24.80
   3 -14   4   92.19   23.20
   3 -14   4  100.59   25.90
   3  14   4   83.59   23.90
  -3 -14   4   91.19   24.90
  -3  14  -4  130.79   25.40
   3 -14  -4  126.19   23.40
  -3 -14  -5    0.00    7.50
  -3  14   5   -3.60    8.20
   3 -14   5    7.90    6.90
   3  14  -5   -1.50   10.10
   3 -14  -5    0.00    5.40
   3  14   5    2.30    7.20
  -3  14  -5    3.70   10.30
  -3 -14   5   10.10   10.50
  -3  14   6   36.40   11.40
  -3 -14  -6   40.70   12.30
   3 -14   6    9.20   10.50
  -3 -14   6    6.20   13.10
  -3  14  -6   18.00   14.00
   3  14   6   17.80   10.50
   3 -14  -6   17.40    9.40
   3 -14   7   17.40   13.10
  -3  14   7   15.10   15.50
  -3 -14  -7  -10.40   13.90
   3  14   7   12.80   11.40
  -3 -14   7    3.40   12.80
   3 -14   8   33.80   19.00
  -3  14   8   25.50   17.30
   3  14   8   20.60   15.90
  -3 -14   8   32.60   21.00
  -4 -14   0  128.19   31.10
   4  14   0  164.38   31.80
   4 -14   0  131.39   31.80
  -4  14   0  146.69   32.30
  -4 -14   0  143.39   31.70
  -4  14   0  154.28   31.10
  -4  14   0  144.69   30.90
  -4 -14  -1  192.68   47.50
   4  14  -1  248.28   47.80
   4 -14   1  233.08   47.80
   4 -14   1  231.78   46.70
  -4  14   1  224.28   47.20
  -4  14   1  245.38   48.40
  -4  14  -1  209.18   47.90
   4 -14  -1  243.78   47.50
  -4  14  -1  200.28   46.60
  -4 -14   1  246.08   47.50
   4  14   1  192.08   47.60
  -4  14   2 1177.68  242.38
  -4  14   2 1139.49  241.78
  -4 -14  -2 1169.98  241.88
   4  14  -2 1152.88  241.98
   4 -14   2 1182.88  241.98
   4 -14   2 1101.99  241.18
   4  14   2 1198.38  241.28
   4 -14  -2 1129.79  241.68
  -4  14  -2 1009.90  241.18
  -4  14  -2 1184.58  241.98
   4  14   2 1198.08  241.88
  -4 -14   2 1172.68  241.38
  -4  14   3   15.90   10.20
  -4 -14  -3   46.20   10.50
   4 -14   3   32.70   12.10
   4 -14   3   35.90    9.10
   4  14  -3   33.30   10.00
   4  14  -3   48.40   11.00
  -4  14  -3   37.40   11.40
  -4  14  -3   39.70   11.30
  -4 -14   3   39.90    8.90
   4 -14  -3   34.90    9.80
   4  14   3   23.90    9.80
   4 -14   4    1.20    9.10
  -4  14   4    2.70    6.70
   4  14  -4   -1.80    8.20
  -4 -14  -4    4.30    6.80
   4 -14   4   10.10    5.50
  -4  14  -4   -0.20    8.30
   4 -14  -4   -3.40    5.40
  -4 -14   4   -0.40    8.50
   4  14   4   17.90    7.70
  -4  14   5   -8.70    7.70
   4 -14   5    2.40    7.50
  -4 -14  -5   -4.70    7.20
   4  14  -5    6.00    8.70
  -4  14  -5    7.30    9.70
  -4 -14   5   -3.40    9.80
   4  14   5    0.10    8.50
   4 -14  -5    7.30    7.00
  -4 -14  -6   92.19   18.30
  -4  14   6   40.90   15.10
   4 -14   6   23.10   14.70
   4  14   6   38.90   14.80
   4 -14  -6   53.79   14.70
  -4 -14   6   45.00   16.60
  -4  14  -6   47.00   18.50
  -4 -14  -7   -2.80   14.90
  -4  14   7   14.30   14.30
   4 -14   7  -15.70   12.30
  -4 -14   7   45.10   18.60
   4  14   7  -16.00   11.20
   4 -14   8  -21.70   16.70
   4  14   8    4.40   21.50
  -4 -14   8   14.70   22.70
  -5 -14   0   -0.40    5.30
   5  14   0    2.50    4.80
   5 -14   0    3.00    3.50
   5 -14   0    7.00    5.70
  -5  14   0    4.70    4.50
  -5  14   0   -6.20    5.90
  -5 -14   0    5.10    3.70
  -5  14   0    2.30    5.40
   5 -14   1   40.00    8.90
   5  14  -1   34.90   10.50
   5 -14   1   40.10   11.00
  -5  14   1   51.39   10.60
  -5 -14  -1   24.80   10.30
  -5  14   1   42.20   11.80
  -5  14  -1   28.90   10.90
  -5  14  -1   35.00    8.80
   5  14   1   31.90   10.80
   5 -14  -1   32.60   10.10
   5 -14  -1   35.30    9.40
  -5 -14   1   38.80   10.30
   5  14  -2  100.19   16.90
   5 -14   2   47.00   15.20
   5 -14   2   48.30   13.70
  -5  14   2   79.49   15.40
  -5  14   2   74.79   17.50
  -5 -14  -2   83.99   16.50
  -5  14  -2   49.50   14.30
  -5  14  -2   35.90   15.40
   5  14   2   63.19   15.60
   5 -14  -2   66.59   15.10
  -5 -14   2   63.59   14.70
  -5  14  -2   61.39   15.70
  -5  14   3   15.10    9.90
  -5 -14  -3   27.40   10.30
   5 -14   3   23.20    7.90
   5  14  -3   26.30    9.50
  -5  14   3   41.50   13.10
   5 -14   3   58.89   11.90
   5  14   3   25.90    9.10
  -5  14  -3   36.50   11.30
  -5  14  -3   -0.40   10.20
  -5 -14   3   23.10    8.30
   5 -14  -3   37.90    9.50
   5 -14   4    7.40   11.00
   5 -14   4   11.30    7.40
  -5  14   4   18.50   10.40
  -5 -14  -4   23.30    9.00
   5  14  -4   -5.00    7.30
  -5 -14   4    4.60    4.70
   5  14   4   15.80    9.20
  -5  14  -4    8.30    9.10
   5 -14  -4    9.00    7.10
  -5 -14   4   14.10    9.80
  -5 -14  -5   -8.50    8.60
  -5  14   5    0.50   12.50
   5 -14   5   22.30    8.90
   5  14  -5    5.10   10.10
  -5  14  -5   -7.00    9.80
  -5 -14   5    4.80   10.90
   5 -14  -5   13.80    9.70
   5  14   5    1.70    7.90
   5  14  -6   19.30   18.30
  -5  14   6   72.09   16.10
  -5 -14  -6   18.50   14.90
   5 -14   6   31.50   14.20
  -5  14  -6   17.00   17.60
  -5 -14   6   30.30   18.40
   5  14   6   25.80   16.40
   5 -14   7  -14.00   14.00
  -5 -14   7   -9.40   13.60
   5  14   7   -0.80   12.70
   5  14   8   -4.00   18.00
  -5 -14   8  -13.70   20.70
   6 -14   0  444.16   93.49
   6 -14   0  437.46   94.29
  -6 -14   0  435.86   94.19
   6  14   0  370.36   93.89
  -6  14   0  506.85   94.39
  -6  14   0  458.95   94.49
  -6  14   1   -5.40    7.60
   6 -14   1    0.00    4.80
   6 -14   1    7.20    6.90
  -6 -14  -1  -10.90    6.20
  -6  14   1    0.90    8.00
   6  14  -1    4.80    5.60
   6 -14  -1   -2.90    4.90
   6 -14  -1   13.10    6.50
  -6 -14   1   10.20    7.00
  -6  14  -1   -6.60    7.50
  -6  14  -1    3.30    7.50
   6  14   1   -7.20    6.30
  -6  14  -1    5.80    7.20
   6 -14   2   74.69   22.70
   6 -14   2  128.59   21.90
  -6 -14  -2   76.09   22.60
  -6  14   2   86.49   23.90
  -6  14   2  112.99   24.30
   6  14  -2   81.99   22.30
  -6 -14   2   99.39   22.00
  -6  14  -2   99.39   23.70
   6 -14  -2   87.19   22.50
   6  14   2  115.19   23.30
  -6  14  -2   70.69   22.40
  -6  14   3    5.70    9.90
   6  14  -3   -4.10    7.00
  -6  14   3    1.00   10.90
  -6 -14  -3    5.80    9.00
   6 -14   3    0.30    7.40
   6 -14   3    0.60    9.10
  -6  14  -3   -3.20    8.80
  -6  14  -3   -4.50    7.80
  -6 -14   3   -0.70    6.40
   6 -14  -3    6.10    7.40
   6  14   3    3.30    7.90
   6 -14   4   38.50   13.40
   6 -14   4   74.19   18.40
   6  14  -4   15.30   13.10
  -6 -14  -4   51.29   16.40
  -6  14   4   36.10   16.90
   6  14   4   38.00   13.30
   6 -14  -4   70.39   15.80
  -6 -14   4   60.59   13.00
  -6  14  -4   75.69   20.30
  -6 -14   4   27.50   15.60
  -6  14   5   -9.50   10.80
   6  14  -5   -1.80    9.50
  -6 -14  -5    3.80   10.10
   6 -14   5    3.90   10.80
   6  14   5  -18.60   10.00
  -6  14  -5   -2.80   15.30
   6 -14  -5    0.50   10.40
  -6 -14   5    2.30   11.90
   6  14  -6   18.10   14.10
   6 -14   6   -8.80   12.70
  -6  14   6    9.70   13.10
  -6 -14   6   -8.00   13.70
   6  14   6    6.10   14.70
  -6  14  -6  -18.20   18.00
   6  14   7    2.80   18.20
  -6 -14   7  -21.40   18.10
  -6 -14   8   13.70   26.10
   6  14   8  -15.30   24.20
  -7  14   0   -5.10    8.00
   7 -14   0   -4.20    5.70
  -7 -14   0   -5.60    7.10
   7 -14   0   -8.10    6.60
   7  14   0   -4.30    6.30
  -7  14   0   -0.80    8.70
   7 -14   1   -1.10    6.20
  -7  14   1    7.00   11.10
   7  14  -1   -0.90    6.30
  -7 -14  -1    3.10    9.50
  -7  14   1   -5.40    8.60
   7 -14   1   -7.30    6.50
  -7  14  -1   -2.90    8.70
   7  14   1    8.10    7.30
  -7  14  -1   -4.50    7.40
   7 -14  -1    3.80    6.50
  -7 -14   1   -1.60    8.60
   7 -14  -1   -5.10    7.10
  -7  14   2   31.60   12.00
  -7 -14  -2   13.20   11.10
   7 -14   2   23.40   11.20
   7 -14   2   18.30    8.30
   7  14  -2    5.00    8.90
  -7  14   2   30.70   16.90
  -7 -14   2   12.40    9.50
  -7  14  -2    5.50    8.80
   7  14   2   29.60    9.50
   7 -14  -2   25.70    9.80
  -7  14  -2   16.80    9.40
   7 -14  -2    1.10    8.20
  -7 -14  -3   12.90   10.30
   7 -14   3    9.60    8.80
  -7  14   3   16.40   14.00
  -7  14   3   21.30   14.50
   7 -14   3   -3.80   10.00
   7  14  -3    8.70    8.60
  -7  14  -3   62.29   14.30
  -7 -14   3   13.30   10.50
  -7  14  -3    6.20   10.30
   7 -14  -3   21.00   11.10
   7  14   3   15.80   10.20
  -7 -14  -4   68.69   17.20
   7 -14   4   36.20   14.20
   7 -14   4   61.49   17.20
   7  14  -4   43.30   14.10
  -7  14   4   29.80   18.10
  -7  14   4   24.30   19.30
  -7  14  -4   28.60   16.40
   7  14   4   44.60   14.80
  -7 -14   4   40.90   18.20
  -7  14  -4   11.70   14.60
   7 -14  -4   36.40   15.00
  -7 -14  -5   -4.10   13.90
   7  14  -5   18.10   14.10
  -7  14   5   -1.40   17.20
  -7 -14   5   -4.40   16.10
   7 -14  -5   12.40   16.10
   7  14   5   -0.70   11.00
  -7  14  -5    5.90   18.10
   7  14  -6   -5.00   16.90
  -7 -14   6   -0.40   17.70
   7  14   6   -4.70   15.00
   7  14  -7    5.90   19.40
  -7 -14   7  -18.60   15.40
   7  14   7   10.90   23.20
  -8 -14   0  144.49   26.10
  -8  14   0  130.69   26.00
   8 -14   0  106.99   24.30
   8  14   0  104.99   24.90
   8 -14   0   52.29   24.60
  -8  14   0   78.69   26.20
  -8  14   1    7.50   11.20
  -8 -14  -1   -2.70   10.80
  -8  14   1    2.90   11.50
   8 -14   1    7.10   10.20
   8  14  -1   14.50    8.40
  -8  14   1  -27.50   15.70
   8 -14   1    5.90   10.10
   8 -14  -1   16.30   10.00
   8  14   1   21.50    8.90
  -8  14  -1   -7.90    9.30
  -8 -14   1   -8.60    8.30
   8 -14  -1    4.20    9.50
  -8  14  -1   -7.00   10.80
   8 -14   2   89.39   23.70
  -8  14   2  135.39   28.70
  -8 -14  -2   95.29   25.90
   8  14  -2   75.79   23.30
   8 -14   2   92.09   26.10
  -8  14   2   91.79   26.40
   8 -14  -2  115.59   23.90
  -8  14  -2   92.19   25.40
   8  14   2   74.89   23.60
  -8 -14   2  114.09   27.40
  -8  14  -2   72.99   23.40
   8 -14  -2  109.69   25.80
  -8  14   3  -16.10   13.90
  -8  14   3    3.30   14.50
   8  14  -3   -1.70    8.10
  -8 -14  -3    1.60    8.60
   8 -14   3   -7.80   14.90
  -8  14  -3   -2.30   11.80
  -8 -14   3   -4.20   11.80
   8 -14  -3    4.90   12.40
  -8  14  -3   -2.90   11.20
   8 -14  -3   -2.50   10.30
   8  14   3    5.40   10.40
  -8 -14  -4   89.19   24.00
  -8  14   4   63.79   23.60
  -8  14   4   69.59   26.60
   8  14  -4   77.29   18.70
  -8  14  -4   44.40   21.50
   8  14   4   42.60   18.80
  -8  14  -4   38.20   20.30
   8 -14  -4   53.29   20.10
  -8 -14   4   33.80   18.90
   8  14  -5    9.20   15.10
  -8  14  -5  -16.30   15.50
  -8 -14   5    7.00   15.10
   8 -14  -5   24.60   20.50
   8  14   5   -6.20   11.40
   8  14  -6    4.40   16.20
  -8 -14  -6   32.10   19.90
   8  14   6    4.40   18.50
  -8  14  -6   25.40   23.90
  -8 -14   6   18.20   18.50
   8  14  -7  -10.60   24.40
   8  14   7  -15.80   19.30
  -8 -14   7   36.80   29.00
  -9 -14   0   -8.10   11.80
   9 -14   0    3.90   12.20
   9  14   0   -4.60    9.60
  -9  14   0    6.90   12.80
   9 -14   0    4.00   11.80
  -9  14   0   11.90   11.40
   9 -14   1    5.30   12.00
  -9  14   1   23.40   14.10
  -9 -14  -1   11.20   14.80
  -9  14   1   40.60   18.30
   9 -14   1   16.00   11.00
   9  14  -1   21.20   11.10
   9  14   1   -4.20   10.30
   9 -14  -1   13.40   14.60
  -9  14  -1    6.10   11.10
   9 -14  -1   -0.10   12.30
  -9  14  -1    9.00   11.40
  -9 -14   1    4.40   11.20
   9 -14   2    8.70   14.10
   9  14  -2    9.80    9.70
  -9 -14  -2    1.00   10.00
  -9  14   2  -25.10   13.80
  -9  14   2  -12.10   14.40
  -9  14   2   15.10   19.30
   9  14   2    0.80   11.10
   9 -14  -2   -8.00   14.20
  -9  14  -2   14.30   11.90
  -9  14  -2    2.90   11.10
   9 -14  -2   18.70   11.30
  -9  14   3   -4.80   19.50
  -9  14   3   37.50   24.00
   9  14  -3   -1.90    9.60
  -9 -14  -3   23.50   11.60
   9 -14   3    3.00   17.70
  -9  14   3    6.80   18.20
  -9  14  -3    9.30   16.20
   9  14   3    5.10   11.00
  -9  14  -3   -5.40   15.20
  -9  14   4   -5.80   26.10
   9  14  -4   -6.60   13.00
  -9  14   4   -3.00   21.60
  -9  14  -4   -1.80   17.50
  -9 -14   4  -11.70   16.10
   9  14   4   -3.00   12.70
   9  14  -5  -27.30   14.70
   9  14   5    9.60   18.00
  -9 -14   5   -8.10   24.30
  -9  14  -5   18.20   21.70
   9  14  -6   29.70   18.70
  -9  14   6   47.70   28.40
  -9 -14   6   28.80   22.00
   9  14   6   44.90   22.70
 -10  14   0   39.60   15.90
 -10 -14   0   26.60   18.10
  10  14   0   19.40   12.80
  10 -14   0    9.50   16.60
  10 -14   0    5.60   17.20
 -10  14   0   34.00   23.20
 -10  14   1   -1.40   15.60
  10 -14   1    2.70   18.90
 -10  14   1  -19.90   26.50
  10  14  -1   10.40   10.70
 -10 -14  -1   11.40   18.10
 -10  14   1    3.70   20.50
 -10  14  -1    9.40   13.40
  10  14   1   22.10   13.80
 -10  14  -1   10.70   20.30
  10 -14  -1  -14.60   15.90
 -10 -14   1    4.20   16.20
  10 -14   2   39.70   22.70
 -10  14   2   65.99   26.20
 -10  14   2   80.99   32.50
  10  14  -2   45.50   19.60
 -10  14   2   81.09   26.90
 -10  14  -2   76.89   25.30
 -10  14  -2   51.19   21.80
  10  14   2   91.89   22.10
  10 -14  -2   86.99   24.20
 -10  14   3   10.50   23.50
 -10  14   3   -1.60   22.00
  10 -14   3  -16.00   15.30
 -10  14   3   18.10   27.20
  10  14  -3   -2.60   13.30
 -10  14  -3   -8.80   15.70
  10  14   3   -2.40   11.30
 -10  14  -3  -23.90   17.40
  10 -14  -3  -15.60   16.40
  10 -14  -3  -11.70   16.10
 -10 -14  -4   14.90   16.60
 -10  14   4   31.90   28.70
 -10  14   4    7.00   26.00
  10  14  -4   16.90   16.40
 -10  14  -4   33.20   25.40
 -10  14  -4   10.70   18.80
  10  14   4  -23.90   16.80
  10 -14  -4   -5.90   23.40
 -10 -14   4   17.20   22.60
 -10  14   5  -11.00   36.00
  10  14  -5   -2.20   18.60
  10  14   5    7.50   17.70
 -10 -14   5    3.80   26.80
  10  14  -6   -0.40   25.20
 -10 -14   6   25.00   29.30
  10  14   6   42.20   25.20
 -11  14   0   -5.40   16.60
  11  14   0  -22.50   13.60
  11 -14   0    7.20   19.50
 -11  14   1   -6.40   21.20
 -11 -14  -1   -8.30   19.80
  11 -14   1   14.60   24.20
  11  14  -1    6.50   12.00
 -11  14  -1    5.30   25.10
 -11  14  -1   -0.30   16.40
  11  14   1    9.00   16.10
  11  14  -2    6.20   12.20
 -11  14   2    1.60   22.80
 -11  14   2   10.50   21.50
  11  14   2    4.10   14.50
 -11  14  -2  -18.60   22.40
 -11  14   3    5.50   29.50
  11  14  -3   -0.30   12.90
  11  14   3   12.30   17.10
 -11  14   4    6.60   30.20
  11  14  -4   -2.90   15.40
  11  14   4   16.50   17.20
 -11 -14   4  -10.90   20.20
  11  14  -5  -15.70   21.20
 -11  14   5  -16.80   42.40
  11  14   5  -14.00   23.00
 -11 -14   5   -3.80   31.30
  12  14   0   24.50   20.10
 -12  14   1  -36.50   25.30
 -12  14   1   -0.20   25.90
  12  14  -1    2.20   16.20
  12  14   1   28.50   20.50
  12  14  -2   -5.40   16.40
 -12  14   2   -0.60   29.40
 -12  14  -2  -13.60   18.40
  12  14   2   26.50   21.60
  12  14  -3   -4.20   15.20
 -12  14   3  -11.00   37.20
  12  14   3  -22.10   19.00
  12  14  -4   84.09   30.70
 -12  14   4   68.19   51.99
  12  14   4   22.50   23.10
 -12 -14   4   28.30   38.10
  13  14   0  -22.50   19.10
  13  14  -1   -7.50   21.90
  13  14   1    3.10   24.00
  13  14  -2   -9.30   17.80
  13  14   2  -22.00   24.40
   0 -15   0   -8.90    2.20
   0  15   0   -4.40    2.80
   0  15   0    0.60    3.80
   0 -15   0    0.20    2.20
   0  15  -1    0.10    3.90
   0  15  -1    2.10    2.90
   0 -15   1    3.80    2.50
   0 -15   1   -2.10    3.00
   0  15   1    0.50    4.60
   0 -15  -1   -0.60    2.30
   0  15   1   -4.30    2.80
   0  15   2   11.40    5.00
   0  15  -2   21.60    6.10
   0  15  -2   10.40    4.60
   0 -15  -2   16.50    4.30
   0  15   2    7.90    6.70
   0 -15   2   16.10    5.60
   0 -15   2   12.20    4.20
   0 -15   3   -4.90    4.70
   0 -15   3   -2.10    3.80
   0  15   3    6.20    5.10
   0 -15  -3    2.10    3.60
   0  15  -3    1.80    5.10
   0  15   4    4.50    6.10
   0 -15  -4    3.60    3.90
   0 -15   4   -8.10    5.00
   0  15  -4    0.30    3.40
   0  15  -4    1.20    5.00
   0 -15   4    3.30    6.30
   0  15  -5   -1.50    5.70
   0 -15   5   -2.80    7.20
   0  15   5    1.60    7.70
   0 -15  -5   -5.70    4.90
   0 -15  -6   39.70   12.20
   0 -15   6   39.40   13.00
   0  15   6   41.90   13.60
   0 -15  -7   -1.50    9.90
   0  15   7   -5.00    8.60
   0 -15   7   18.60   13.80
   0 -15   8   15.50   16.80
   0  15   8  -14.60   18.00
   0 -15   9   22.10   22.30
   0  15   9    2.60   17.20
   1 -15   0   -1.70    1.80
   1 -15   0   -1.00    2.80
   1  15   0    5.40    3.60
   1  15   0   -0.30    3.20
  -1  15   0   -0.90    4.00
  -1 -15   0   -2.30    2.30
  -1  15   0    5.50    2.40
  -1 -15  -1   11.70    3.10
  -1  15   1   -2.60    4.60
   1 -15   1    2.20    2.40
  -1  15   1    4.30    2.80
   1 -15   1    5.20    3.20
   1  15  -1   -0.50    3.60
   1  15  -1   -3.20    3.20
   1 -15  -1   -5.80    2.50
   1  15   1    3.10    3.80
   1  15   1    0.30    3.20
  -1  15  -1   -0.30    2.00
  -1 -15   1   -1.30    2.30
  -1  15  -1   15.00    4.90
   1 -15   2    9.70    4.20
   1  15  -2   11.50    4.60
  -1  15   2   16.60    4.70
   1 -15   2    8.70    4.00
   1  15  -2    8.20    2.90
  -1  15   2    3.70    6.30
   1 -15   2    9.90    4.00
  -1 -15  -2    0.00    3.70
   1 -15  -2   -1.20    3.20
  -1  15  -2    2.50    4.40
   1  15   2    3.50    6.00
  -1 -15   2   12.80    3.20
   1  15   2   12.80    4.70
  -1  15  -2    6.00    3.60
   1  15  -3   24.80    7.60
   1 -15   3   31.00    7.30
   1  15  -3   20.50    5.60
  -1  15   3   13.30    7.20
  -1 -15  -3   25.30    6.90
   1 -15   3   40.20    8.00
   1  15   3   28.90    7.60
  -1 -15   3   13.00    8.00
  -1 -15   3   17.00    6.20
   1 -15  -3   29.00    6.80
   1  15  -4   25.00    6.60
   1 -15   4   40.40    8.70
  -1 -15  -4   15.00    6.90
   1  15  -4   24.60    5.50
  -1  15   4   33.30    8.20
   1  15  -4   33.40    8.80
   1 -15   4   28.00    8.10
  -1  15  -4   20.20    7.70
   1  15   4   11.40    7.40
  -1 -15   4   10.40    7.10
  -1 -15   4   13.70    8.90
   1 -15  -4   17.70    6.60
  -1 -15  -5    5.60    5.80
  -1  15   5   12.70    7.00
   1 -15   5   12.70    7.60
   1 -15  -5    6.30    5.40
  -1  15  -5    4.90    8.20
  -1 -15   5    2.80    8.80
   1  15   5   -6.50    5.70
   1 -15   6   49.30   14.90
  -1  15   6   49.70   13.00
  -1 -15  -6   21.10   11.50
  -1 -15   6   47.60   14.60
   1  15   6   20.50   13.60
   1 -15  -6   50.09   11.80
  -1 -15  -7    5.80   10.10
   1 -15   7   -7.60   12.10
  -1  15   7    3.60    9.20
  -1 -15   7   -4.80   12.40
   1 -15  -7  -10.20   11.30
   1  15   7    2.10    9.50
  -1  15   8   19.80   14.50
   1 -15   8    2.90   16.20
  -1 -15   8   33.90   18.80
   1  15   8   26.00   18.70
   1 -15   9   30.40   23.20
  -1  15   9  -27.50   17.20
   1  15   9  -12.90   16.30
  -1 -15   9  -16.00   20.30
   2  15   0   15.80    6.80
  -2 -15   0   17.30    6.00
   2  15   0   27.30    6.50
  -2  15   0   22.90    5.40
  -2 -15   0   14.10    6.80
  -2  15   0   43.90    8.20
   2 -15   0   33.00    6.60
   2 -15   0   24.10    5.60
   2  15  -1   13.30    5.40
  -2 -15  -1   12.50    5.90
  -2  15   1    8.30    4.10
   2 -15   1    8.60    5.20
  -2  15   1    3.80    6.20
   2  15  -1    9.80    5.20
  -2 -15  -1   18.00    5.20
   2  15   1   16.40    5.40
  -2 -15   1   15.90    4.20
   2 -15  -1   20.50    5.00
  -2  15  -1   23.40    6.40
   2  15   1   19.90    5.20
   2 -15  -1   11.80    4.60
   2  15  -2  223.58   48.10
   2 -15   2  208.18   47.60
  -2  15   2  225.88   47.90
  -2 -15  -2  247.08   48.10
  -2  15   2  248.98   48.90
   2 -15   2  221.38   48.20
   2 -15   2  227.58   47.60
   2  15  -2  187.88   47.60
   2  15   2  270.07   48.30
  -2  15  -2  218.88   48.50
  -2 -15   2  247.68   47.60
   2 -15  -2  200.68   47.80
   2  15   2  227.38   48.20
   2  15  -3   71.79   17.20
  -2 -15  -3   78.19   18.10
   2 -15   3   91.49   17.60
  -2  15   3   79.59   18.40
   2 -15   3   84.49   18.60
   2  15  -3   76.39   18.50
  -2 -15   3   66.49   16.90
   2  15   3   99.49   18.70
  -2 -15   3  105.39   19.90
  -2  15  -3   82.99   19.30
   2 -15  -3   72.09   17.50
   2 -15   4   51.89   12.00
  -2  15   4   42.60   11.70
   2 -15   4   38.50   10.50
   2  15  -4   39.70   11.10
   2  15   4   21.20   10.50
  -2 -15   4   64.39   13.50
  -2  15  -4   35.70   11.50
   2 -15   5   -6.50    6.30
  -2  15   5    9.50    7.50
  -2 -15  -5  -10.40    5.70
   2  15   5    2.90    5.90
  -2  15  -5    2.50    8.20
   2 -15  -5    1.00    4.80
  -2 -15   5   17.10   10.00
  -2 -15  -6   -9.90    6.80
   2 -15   6    4.40    8.70
  -2  15   6    2.60    8.10
   2  15   6    0.90   10.00
  -2 -15   6    9.50   10.60
   2 -15  -6    2.10    7.40
  -2 -15  -7   -3.80   11.70
   2 -15   7  -11.50   11.40
  -2  15   7    3.60    9.60
  -2 -15   7   11.30   13.80
   2  15   7   -7.50    9.10
   2 -15   8   18.90   16.80
  -2  15   8   -2.90   19.20
  -2 -15   8   12.80   17.60
   2  15   8   -6.50   16.50
   2 -15   9  -10.20   21.80
  -2  15   9   12.40   29.10
  -2 -15   9    6.90   25.00
   2  15   9   10.40   28.00
  -3  15   0   -0.20    5.00
  -3 -15   0    6.20    3.90
  -3 -15   0    4.10    3.70
   3 -15   0   -0.30    4.10
  -3  15   0    0.30    2.00
  -3  15   0    0.00    1.90
   3  15   0   -0.40    3.10
   3  15   0   -5.30    3.70
  -3  15   1    8.10    5.20
   3  15  -1   17.40    5.40
  -3  15   1   13.80    4.40
  -3  15   1   13.30    7.10
  -3 -15  -1    5.70    4.50
   3 -15   1   22.30    6.20
  -3 -15   1    8.90    4.20
  -3  15  -1   23.20    7.00
   3  15   1   -5.40    5.50
   3 -15  -1   11.50    5.00
   3  15   1    9.20    4.00
   3 -15  -1   14.10    5.50
  -3  15   2  151.58   31.60
   3  15  -2  147.19   32.10
  -3  15   2  118.99   32.70
   3 -15   2  152.58   32.10
  -3 -15  -2  136.29   31.70
   3 -15   2  149.29   30.90
   3 -15   2  141.09   31.00
   3  15   2  127.09   31.70
   3 -15  -2  144.49   31.50
   3  15   2  130.09   31.60
  -3 -15   2  134.79   31.10
  -3  15  -2  173.68   32.40
  -3  15  -2  168.18   31.30
   3 -15   3   56.39   10.80
   3  15  -3   47.00   11.00
  -3 -15  -3   44.10   11.60
   3 -15   3   55.09   12.80
  -3  15   3   31.20   11.70
   3  15  -3   53.49   13.00
  -3 -15   3   38.00   13.30
  -3  15  -3   42.50   12.50
   3  15   3   44.10   11.80
  -3  15  -3   23.70   12.30
  -3 -15   3   48.30   10.10
   3 -15  -3   35.50   11.10
   3 -15   4  340.27   70.59
  -3 -15  -4  367.56   70.39
   3 -15   4  277.97   69.59
   3  15  -4  347.87   70.39
  -3  15   4  336.07   70.09
  -3  15  -4  375.66   70.59
  -3 -15   4  317.87   70.89
   3  15   4  310.17   70.09
   3 -15  -4  310.47   69.59
  -3 -15  -5   18.50    8.40
   3  15  -5   17.20   10.50
  -3  15   5   22.60    9.20
   3 -15   5   21.80    8.50
  -3  15  -5   16.80   10.90
  -3 -15   5   19.30   10.80
   3 -15  -5   19.10    7.70
   3  15   5   14.00    8.40
  -3  15   6    5.30    9.60
   3 -15   6    4.50    9.40
  -3 -15  -6   -2.10    9.10
   3  15   6    3.10    8.70
  -3  15  -6   10.00   13.80
   3 -15  -6    9.10    8.50
  -3 -15   6   13.90   10.80
  -3  15   7   18.00   18.20
   3 -15   7  -10.80   11.70
  -3 -15  -7  -14.20   12.00
   3  15   7   10.60   11.90
  -3 -15   7    7.30   14.30
  -3  15   8   26.60   17.30
   3 -15   8   28.00   18.80
   3  15   8   14.60   15.70
  -3 -15   8   35.50   18.80
  -4 -15   0 1781.02  380.46
   4  15   0 1701.43  380.86
  -4  15   0 1816.52  381.26
   4 -15   0 1733.13  380.86
  -4  15   0 1857.11  380.36
  -4 -15   0 1924.21  380.86
  -4  15   0 1781.12  380.36
   4 -15   1    6.70    5.70
  -4 -15  -1   11.20    5.80
  -4  15   1    6.20    7.00
  -4  15   1    4.00    4.80
   4  15  -1    7.20    5.90
   4 -15  -1    7.10    5.40
   4  15   1    0.20    2.90
  -4 -15   1    8.60    5.20
  -4  15  -1   11.40    6.90
   4  15   1    6.40    5.30
   4 -15   2  196.38   42.40
  -4  15   2  160.58   42.90
   4 -15   2  184.28   41.10
  -4 -15  -2  217.98   42.20
  -4  15   2  163.28   41.70
   4  15  -2  209.18   42.20
   4  15   2  191.68   41.40
  -4 -15   2  204.08   41.50
   4  15   2  236.98   42.20
  -4  15  -2  175.78   42.20
   4 -15  -2  193.88   41.80
  -4  15  -2  191.28   41.20
   4  15  -3    2.10    5.40
  -4  15   3    3.10    6.30
   4 -15   3   13.90    4.40
  -4 -15  -3   -7.00    5.70
  -4  15   3   -2.90    9.20
   4 -15   3   -3.10    6.30
  -4  15  -3   -4.10    6.20
  -4  15  -3    2.50    6.40
   4 -15  -3    3.30    5.00
   4  15   3   -9.10    5.00
  -4 -15   3    1.50    3.50
   4 -15   4   11.60    5.80
   4 -15   4    8.40    9.50
  -4  15   4    2.40    8.00
   4  15  -4    0.30    7.20
  -4 -15  -4   -2.90    6.30
  -4 -15   4    0.40   10.00
   4  15   4   16.70    7.10
  -4  15  -4   -1.20    9.20
   4 -15  -4   24.60    7.00
  -4  15   5    3.30   10.70
   4 -15   5    7.50    7.40
  -4 -15  -5   -9.10    6.90
   4  15  -5  -13.10   10.70
   4  15   5    1.30    7.50
  -4 -15   5   16.00   10.90
  -4  15  -5   -6.20   10.80
   4 -15  -5   -9.40    6.70
   4  15  -6   11.50   13.00
   4 -15   6   18.60   10.60
  -4 -15  -6   14.10   10.90
  -4  15   6   15.50   16.40
   4 -15  -6   16.00   10.50
  -4 -15   6   12.90   12.80
   4  15   6    7.60    9.90
   4 -15   7   16.20   15.40
  -4  15   7    5.40   11.80
  -4 -15   7    8.50   13.90
   4  15   7    6.90   15.50
  -4  15   8   -7.50   16.70
   4  15   8    0.10   16.80
  -4 -15   8   23.80   18.10
  -5  15   0   -2.50    5.30
  -5 -15   0   -2.60    5.20
  -5 -15   0   -2.00    4.10
  -5  15   0    1.90    4.60
   5 -15   0    7.00    5.10
  -5  15   0   -4.70    6.60
   5  15   0    6.10    5.30
   5 -15   0    3.60    3.60
   5  15  -1   97.19   19.80
  -5  15   1  132.09   21.40
   5 -15   1   96.69   17.90
  -5 -15  -1   68.89   19.70
   5 -15   1   72.29   19.80
  -5  15   1   86.89   18.90
   5  15   1   78.99   19.50
  -5  15  -1   62.09   17.80
  -5  15  -1   91.79   19.90
   5 -15  -1   72.49   19.20
  -5 -15   1   72.19   18.90
  -5  15   2  228.68   55.19
   5  15  -2  232.58   54.19
  -5  15   2  278.47   54.19
   5 -15   2  271.87   53.29
   5 -15   2  248.18   54.69
  -5 -15  -2  282.27   54.69
  -5 -15   2  239.48   53.79
  -5  15  -2  269.97   54.49
   5  15   2  254.47   54.19
  -5  15  -2  232.08   54.79
  -5  15  -2  213.28   53.39
   5 -15  -2  255.47   54.09
   5  15  -3    2.30    6.40
   5 -15   3    1.80    4.80
  -5 -15  -3   -1.50    6.30
   5 -15   3   -3.80    8.70
  -5  15   3   11.20    9.90
  -5  15   3   -1.50    7.50
   5 -15  -3    0.80    6.10
  -5 -15   3    3.90    5.10
  -5  15  -3    8.70    7.80
   5  15   3   10.30    6.40
  -5  15  -3    2.20    7.30
   5  15  -4    7.10    8.10
  -5  15   4    9.50    8.70
   5 -15   4   15.60   12.80
   5 -15   4   18.20    7.90
  -5 -15  -4   45.20   10.80
  -5 -15   4    3.10   10.00
  -5 -15   4    7.00    5.40
   5 -15  -4    7.70    7.60
  -5  15  -4    9.10   10.40
   5  15   4   17.40    8.20
   5 -15   5   -4.60    7.80
  -5  15   5   -7.00   11.60
  -5 -15  -5   -4.80    9.30
   5  15  -5   11.60   10.90
  -5  15  -5   -4.10   12.20
  -5 -15   5   -4.30   13.10
   5  15   5   -3.40    8.30
   5 -15  -5    6.20    9.20
  -5  15   6   81.79   22.30
  -5 -15  -6   89.29   24.20
   5 -15   6   75.89   21.20
   5  15  -6   69.89   22.80
   5  15   6   65.09   21.20
  -5 -15   6   66.39   23.10
   5 -15  -6  108.79   25.20
  -5 -15   7   21.10   21.50
   5  15   7   10.30   16.50
   5  15   8  -18.00   21.00
  -5 -15   8  -24.90   15.40
  -6 -15   0  243.78   47.00
   6  15   0  190.18   46.50
  -6  15   0  192.68   47.50
   6 -15   0  186.48   46.60
   6 -15   0  219.58   45.80
  -6  15   0  255.67   47.50
  -6  15   1    9.90    8.10
  -6 -15  -1    5.30    7.00
   6 -15   1    3.70    5.00
   6  15  -1    3.00    6.60
  -6  15   1    7.30    9.50
   6 -15   1   13.90    7.70
   6  15   1    8.30    7.10
  -6 -15   1    2.10    6.00
  -6  15  -1   -0.80    5.40
   6 -15  -1   -0.20    6.60
  -6  15  -1   13.60    8.00
  -6  15  -1    3.90    7.80
   6 -15  -1   -2.20    5.00
   6  15  -2  375.76   91.89
  -6  15   2  442.86   92.99
  -6  15   2  480.45   92.09
  -6 -15  -2  416.16   92.29
   6 -15   2  466.15   91.29
   6 -15   2  438.96   92.49
  -6  15  -2  378.46   92.49
   6 -15  -2  394.86   91.89
  -6 -15   2  475.95   91.79
   6  15   2  423.26   91.89
  -6  15  -2  391.56   92.09
   6  15  -3    4.70    7.80
   6 -15   3   -5.00    7.00
  -6 -15  -3   29.00    9.70
   6 -15   3    4.90    8.80
  -6  15   3    1.40    9.90
  -6  15   3  -14.40   10.60
   6 -15  -3   12.50    7.60
   6  15   3    7.10    7.20
  -6 -15   3    6.00    7.60
  -6  15  -3   -2.20    9.10
  -6  15  -3    5.80    9.10
  -6 -15  -4   40.50   11.00
  -6  15   4    8.60   15.70
   6  15  -4   26.30   11.60
  -6  15   4   34.80   14.50
   6 -15   4   13.30   13.60
   6 -15   4   32.50   10.40
  -6 -15   4   23.00   12.50
  -6  15  -4   14.90   13.00
  -6 -15   4   14.10    9.60
   6  15   4   47.00   12.00
  -6  15  -4   24.70   13.30
   6 -15  -4   28.70   11.40
  -6  15   5   16.20   15.50
   6  15  -5    6.00   13.10
  -6 -15  -5   18.30   12.10
   6 -15   5   -3.70   10.60
   6  15   5   -2.50   10.00
  -6  15  -5   15.10   16.80
   6 -15  -5   -0.30   11.60
  -6 -15   5  -13.60   14.20
  -6  15   6   -1.90   12.90
  -6 -15  -6  -11.60   14.00
   6  15  -6   30.60   15.70
   6  15   6   -0.80   11.30
  -6  15  -6   -0.50   16.50
  -6 -15   6  -15.10   13.90
  -6 -15   7  -22.00   14.50
   6  15   7  -10.90   15.90
  -6  15   8   32.90   22.50
  -6 -15   8   -2.10   19.80
   6  15   8   -8.20   20.10
  -7 -15   0    4.60   11.00
   7  15   0   12.90    7.10
   7 -15   0    3.00    5.70
   7 -15   0    2.70    6.60
  -7  15   0    3.60   11.70
  -7  15   0    0.60    8.50
  -7 -15  -1   61.29   13.70
   7 -15   1   19.90   12.60
   7 -15   1   29.60   10.20
  -7  15   1   34.40   13.50
   7  15  -1   29.00   11.00
  -7  15   1   28.50   12.50
  -7 -15   1   27.10   10.90
   7  15   1   52.29   12.30
  -7  15  -1   22.50   13.40
   7 -15  -1   31.30   11.20
   7 -15  -1   19.70   10.50
  -7  15  -1   33.10   11.60
  -7  15   2   18.20   11.30
   7 -15   2    6.30    8.10
  -7  15   2   13.10   11.00
  -7 -15  -2   -3.60    7.80
   7 -15   2   24.00   10.10
   7  15  -2    9.20    7.70
   7 -15  -2    5.60    7.10
  -7  15  -2    3.70    9.50
   7 -15  -2   21.70    9.60
  -7  15  -2   -1.40    8.60
   7  15   2   12.80    9.10
   7 -15   3   65.79   20.90
  -7  15   3   50.99   23.30
  -7 -15  -3   58.09   18.60
   7 -15   3   77.49   18.60
  -7  15   3   89.89   21.80
   7  15  -3   88.09   19.90
  -7  15  -3   37.20   20.30
  -7 -15   3   62.29   20.00
  -7  15  -3  101.29   21.00
   7 -15  -3   95.89   21.00
   7  15   3   62.29   19.10
  -7 -15  -4   66.59   27.00
  -7  15   4  123.99   28.50
   7 -15   4  113.59   27.70
  -7  15   4   55.69   30.40
   7  15  -4  104.39   25.30
   7 -15   4   81.69   24.80
  -7  15  -4   93.59   27.30
  -7  15  -4  130.49   28.90
   7  15   4   99.89   24.80
  -7 -15   4  115.39   26.90
   7 -15  -4   87.59   25.20
   7  15  -5  -19.50   10.00
  -7 -15  -5   -3.20   13.40
  -7  15   5   -4.80   17.00
   7  15   5    4.70   10.20
  -7 -15   5   10.20   14.90
  -7  15  -5  -10.30   17.40
   7 -15  -5    7.90   13.40
  -7 -15  -6  -13.10   15.70
   7  15  -6   19.50   16.10
   7  15   6   -0.60   13.40
  -7 -15   6   -8.90   15.20
   7  15  -7    4.70   23.80
   7  15   7   -9.70   19.80
  -7 -15   7   16.70   17.50
   8 -15   0   31.70   13.70
   8  15   0   55.89   13.20
  -8 -15   0   30.80   14.10
  -8  15   0   49.50   21.10
  -8  15   0   22.10   13.20
  -8  15   0   54.39   16.80
   8 -15   0   27.50   14.60
  -8  15   1    6.80   17.70
  -8 -15  -1    8.90   10.60
  -8  15   1   14.00   11.00
  -8  15   1   11.40   12.00
   8  15  -1    0.40    7.50
   8 -15   1   -1.90   10.10
  -8  15  -1   -7.30    9.90
   8 -15  -1   10.00    8.30
  -8 -15   1   -7.40    8.60
  -8  15  -1   -5.20    9.60
   8  15   1   12.60    8.20
   8 -15  -1    7.40    9.60
  -8  15   2   20.40   15.60
  -8 -15  -2   38.60   14.50
   8  15  -2   17.80   12.40
   8 -15   2   22.50   11.70
   8 -15   2   18.20   13.60
  -8  15   2   37.90   17.10
   8 -15  -2   29.80   11.20
  -8  15  -2   14.30   10.90
  -8 -15   2   28.90   14.00
   8  15   2   31.50   11.90
  -8  15  -2   23.80   12.30
   8 -15  -2   25.80   13.10
  -8  15   3    0.50   15.30
  -8  15   3    4.70   16.00
   8 -15   3    8.70   14.20
  -8 -15  -3   -7.30   14.20
   8  15  -3   -3.70    8.30
  -8  15  -3   12.20   12.20
   8 -15  -3    6.60   12.80
   8  15   3    7.90   11.70
  -8  15  -3   28.10   14.10
  -8  15   4  119.59   38.30
  -8  15   4  125.19   36.90
  -8 -15  -4  133.19   30.80
   8 -15   4  131.99   37.10
   8  15  -4  141.69   32.80
  -8  15  -4  107.49   33.60
   8  15   4   98.49   32.00
   8 -15  -4  171.68   35.30
  -8 -15   4   79.89   33.20
  -8  15  -4  226.68   38.70
   8  15  -5   -2.20   13.30
  -8 -15  -5    7.60   14.10
  -8  15   5    3.00   23.10
  -8  15  -5   14.80   18.10
  -8 -15   5    6.50   14.50
   8  15   5    8.20   12.30
   8  15  -6   23.00   20.10
   8  15   6   -5.10   18.90
  -8  15  -6  -11.90   23.60
  -8 -15   6   -9.20   19.00
   8  15  -7   21.10   21.30
  -8 -15   7   -6.10   21.40
   8  15   7  -15.80   19.10
  -9  15   0    1.10   11.40
  -9  15   0    9.20   14.50
   9 -15   0    7.20   10.60
  -9  15   0   15.00   22.60
   9 -15   0   -5.00   13.30
   9  15   0   -9.80    9.40
  -9 -15   0   -3.60   14.10
  -9  15   1   62.89   18.60
  -9 -15  -1   40.00   19.00
   9  15  -1   36.10   15.30
   9 -15   1   74.69   17.80
  -9  15   1   18.90   20.80
   9 -15  -1   58.29   19.90
  -9  15  -1   54.59   18.50
   9 -15  -1   70.89   19.40
   9  15   1   38.50   16.00
  -9  15  -1   54.39   17.00
  -9 -15   1   45.50   17.00
   9  15  -2   36.90   12.40
  -9 -15  -2  -15.30   16.70
  -9  15   2  -23.40   13.30
  -9  15   2   -1.50   20.00
   9 -15   2    6.20   15.20
  -9  15   2  -13.30   15.80
   9 -15  -2   -8.40   12.40
   9 -15  -2    6.50   11.00
   9  15   2    8.90   12.10
  -9  15  -2   -3.70   12.00
  -9  15  -2   -7.20   10.40
   9  15  -3   26.70   14.90
   9 -15   3   57.29   22.70
  -9  15   3   24.40   20.70
  -9  15   3   48.60   20.80
  -9  15   3   38.90   25.30
   9  15   3   17.80   13.90
  -9  15  -3   39.10   19.50
   9 -15  -3   40.20   18.30
   9 -15  -3   41.90   17.50
  -9  15  -3   22.10   16.90
  -9  15   4   19.60   23.90
  -9  15   4    9.60   23.70
  -9 -15  -4   -3.80   12.10
   9  15  -4   -2.70   11.60
  -9 -15   4  -18.60   12.90
  -9  15  -4    2.70   19.10
  -9  15  -4    3.00   21.40
   9  15   4   -9.70   13.60
  -9  15   5   -2.40   27.50
   9  15  -5   -2.30   14.20
   9  15   5    7.40   17.10
  -9  15  -5    2.00   19.20
  -9 -15   5  -15.80   16.20
   9  15  -6   14.70   17.90
  -9  15   6   26.40   27.60
  -9 -15   6   33.90   21.20
   9  15   6   17.30   22.50
  10  15   0    7.20   11.30
 -10  15   0   30.50   19.30
  10 -15   0   78.99   20.90
 -10  15   0   -1.60   13.80
  10 -15   1   32.70   19.80
 -10  15   1    1.60   15.60
  10  15  -1    6.70   13.90
 -10  15   1    0.40   21.70
  10 -15  -1   -2.20   16.70
 -10  15  -1    5.30   20.50
  10  15   1    6.00   12.50
 -10  15  -1    5.20   13.00
 -10 -15  -2   82.69   28.70
 -10  15   2  168.98   34.20
  10 -15   2   67.39   30.40
 -10  15   2   48.40   30.70
  10  15  -2  105.99   28.00
  10  15   2  124.79   28.00
 -10  15  -2  123.39   29.20
 -10  15  -2   85.19   32.70
  10 -15  -2  147.99   34.50
 -10  15   3    2.60   23.00
 -10  15   3   -6.50   18.60
  10 -15   3   -2.70   16.80
  10  15  -3   -9.30   10.40
  10 -15  -3   -3.90   18.50
  10 -15  -3  -12.70   18.50
 -10  15  -3   -3.80   16.70
  10  15   3   -4.10   12.80
 -10  15  -3    3.20   19.90
 -10 -15  -4    1.60   20.10
  10  15  -4    3.90   13.80
 -10 -15   4  -21.60   16.30
  10  15   4    9.60   16.00
 -10  15  -4   13.30   22.70
 -10  15  -4    2.00   24.00
  10  15  -5  -15.20   14.30
 -10 -15   5   -4.10   19.40
  10  15   5  -10.30   18.90
  10  15  -6   13.20   19.80
 -10 -15   6   22.50   24.90
  10  15   6  -22.00   22.70
  11  15   0   -1.10   12.80
  11 -15   0   15.40   21.40
 -11  15   0    7.40   17.00
 -11  15   0  -10.90   25.60
  11 -15   1    2.90   20.10
  11  15  -1   52.09   16.40
 -11  15   1  -19.00   18.70
  11  15   1   41.60   19.50
 -11  15  -1   15.70   17.80
 -11  15  -1   -9.00   23.80
 -11  15   2    3.20   21.30
 -11  15   2   47.00   26.20
  11  15  -2   -1.50   15.60
  11  15   2  -12.70   15.00
 -11  15  -2   -3.60   19.30
  11 -15  -2   -9.90   20.50
 -11  15   3   10.80   27.80
  11  15  -3    4.00   15.50
  11  15   3   -9.30   14.70
  11 -15  -3   -9.50   21.90
 -11  15   4    4.00   33.30
  11  15  -4   22.90   19.30
  11  15   4    6.20   17.10
 -11 -15   4   13.00   25.80
  11  15  -5   -2.00   17.90
  11  15   5  -32.00   22.00
 -11 -15   5   -7.80   25.20
  12  15   0    1.70   20.40
  12  15  -1   16.00   18.80
 -12  15   1   13.20   26.90
 -12  15   1  -10.70   25.00
  12 -15   1   -0.10   25.40
  12  15   1   13.20   20.00
 -12 -15  -2   -2.00   18.00
  12  15  -2   15.60   16.60
 -12  15   2   19.20   29.40
  12  15   2   24.80   20.40
 -12  15   3  -11.20   40.60
  12  15  -3   17.60   19.00
  12  15   3   12.50   22.30
  12  15  -4   21.40   21.10
  12  15   4   72.79   24.80
 -12 -15   4   25.90   27.40
  13  15   0  -19.70   16.70
  13  15  -1  -12.60   20.20
  13  15   1   15.70   19.60
  13  15  -2   22.70   23.80
  13  15   2    4.80   26.80
  13 -15  -2   17.00   29.80
   0  16   0   16.60    6.30
   0 -16   0   24.90    5.30
   0  16   0   24.50    5.60
   0 -16   0   11.10    4.90
   0  16   1   13.90    6.00
   0  16  -1    2.20    4.90
   0  16  -1   10.80    3.90
   0 -16   1   10.70    4.10
   0  16   1    8.80    3.80
   0 -16   1   12.80    3.70
   0 -16  -1    7.30    3.70
   0  16  -2 1019.20  232.28
   0 -16  -2 1164.28  232.08
   0  16  -2 1097.39  231.98
   0  16   2 1092.69  232.48
   0  16   2 1158.98  232.18
   0 -16   2 1027.30  232.08
   0 -16   2 1101.79  231.88
   0  16  -3   19.70    6.40
   0 -16   3    8.20    6.20
   0 -16  -3   10.00    5.30
   0  16   3   16.00    6.00
   0 -16   3   19.10    5.50
   0  16   4   10.70    6.60
   0 -16   4   31.20    8.50
   0 -16   4   14.60    7.10
   0  16  -4   28.00    7.50
   0 -16  -4   15.20    6.30
   0  16  -5   -0.10    6.10
   0 -16  -5   -2.80    5.30
   0  16   5   -2.60    6.90
   0 -16   5  -11.60    7.50
   0 -16  -6  218.78   34.80
   0 -16   6  169.18   35.90
   0  16   6   80.19   34.70
   0 -16  -7   -0.50    9.30
   0  16   7  -13.10    9.10
   0 -16   7    0.90   13.30
   0  16   8   27.40   18.30
   0 -16   8   16.30   17.60
   0 -16   9    0.60   22.40
   0  16   9   19.90   18.90
  -1 -16   0    0.50    2.50
   1  16   0    0.50    3.60
  -1  16   0    3.60    4.60
   1 -16   0   -2.30    2.60
   1 -16   0   -2.40    2.00
   1  16   0   -3.50    3.40
  -1  16   0    2.60    2.60
   1  16  -1   81.99   15.40
  -1  16   1   77.79   15.00
   1 -16   1   64.29   14.80
   1  16  -1   83.39   16.10
  -1 -16  -1   66.49   15.20
   1 -16   1   68.19   15.10
  -1  16   1  105.69   17.10
  -1  16  -1   66.99   15.80
   1 -16  -1   69.59   15.10
  -1  16  -1   50.29   14.60
   1  16   1   76.79   15.60
   1  16   1   83.89   15.90
  -1 -16   1   49.50   14.80
   1 -16   2    0.10    3.60
  -1 -16  -2    2.90    3.30
   1  16  -2   -2.70    4.10
   1 -16   2    0.10    3.60
  -1  16   2   -3.80    5.60
   1 -16   2    4.00    3.90
  -1  16   2    0.70    3.70
   1  16   2   10.10    5.80
  -1 -16   2    8.00    2.90
  -1  16  -2    1.30    3.40
  -1  16  -2    6.30    4.90
   1  16   2    6.80    4.90
   1 -16  -2   13.30    3.90
  -1  16   3   18.40    6.80
   1 -16   3   21.30    7.60
   1 -16   3   18.70    6.90
   1  16  -3   19.40    5.50
  -1 -16  -3   37.90    7.20
   1  16  -3   22.50    7.50
  -1 -16   3   16.60    8.40
  -1 -16   3   23.50    6.10
   1 -16  -3   26.50    6.50
   1  16   3   21.00    7.70
  -1 -16  -4    3.90    4.70
  -1  16   4   10.10    6.20
   1  16  -4    1.20    2.90
   1 -16   4  -11.10    5.50
   1  16  -4   -2.40    5.60
   1 -16   4    7.90    6.40
   1  16   4    2.30    5.70
   1 -16  -4    2.50    4.40
  -1 -16   4   10.30    7.90
  -1  16  -4    8.40    6.20
  -1 -16   4   -2.40    5.00
   1 -16   5    5.40    7.40
  -1  16   5    4.50    6.20
  -1 -16  -5   -1.20    5.80
  -1  16  -5   -0.50    7.70
  -1 -16   5   -6.90    7.20
   1 -16  -5    2.60    5.30
   1  16   5    0.80    5.90
   1 -16   6   38.40   13.00
  -1  16   6   53.59   13.00
  -1 -16  -6   30.00   11.60
   1 -16  -6   28.40   11.40
   1  16   6   34.60   13.90
  -1 -16   6   45.90   14.60
  -1  16   7   11.20   10.40
   1 -16   7   -3.20   11.70
  -1 -16  -7   10.90   10.60
  -1 -16   7   -3.90   13.80
   1 -16  -7   -1.10   10.00
   1  16   7  -18.20   11.70
   1 -16   8   -0.70   16.20
  -1  16   8   -3.50   15.50
  -1 -16   8   14.70   16.70
   1  16   8   28.50   15.40
   1 -16   9   25.20   23.90
  -1  16   9  -16.10   26.20
   1  16   9    9.60   26.90
  -1 -16   9   -0.70   23.40
   2 -16   0  763.82  169.58
  -2 -16   0  843.72  169.58
  -2  16   0  785.42  169.28
  -2  16   0  790.22  169.98
   2  16   0  791.32  169.68
   2 -16   0  792.72  169.28
   2  16   0  851.71  169.58
  -2  16   1   37.30   16.50
   2 -16   1   72.29   16.40
   2  16  -1   69.09   16.60
  -2  16   1   79.69   15.80
  -2 -16  -1   83.69   16.30
  -2 -16  -1   73.89   17.60
   2  16  -1   80.89   16.60
   2  16   1   68.39   16.30
   2  16   1   66.79   16.50
   2 -16  -1   68.19   16.30
  -2  16  -1   92.29   17.40
   2 -16  -1   66.49   16.10
  -2 -16   1   70.69   15.80
  -2  16   2    2.60    4.10
  -2 -16  -2   -7.70    3.60
   2 -16   2   -3.30    3.30
  -2  16   2   -2.50    6.30
   2 -16   2    2.60    4.60
   2  16  -2   -0.40    4.10
   2 -16   2   -2.90    2.30
   2 -16  -2    0.10    3.20
   2  16   2    5.70    5.10
  -2 -16   2    0.40    2.70
  -2  16  -2    7.80    5.50
[truncated: 512,947 more chars]
